# Supplementary material for: Description of six new species of the subgenus Panophrys within the genus Megophrys (Anura, Megophryidae) from southeastern China based on molecular and morphological data
Source: Zookeys. 2019 Jun 3;851:113–64. doi: 10.3897/zookeys.851.29107 (PMC6557908; doi:10.3897/zookeys.851.29107)
Supplement: XML Treatment for Megophrys (Panophrys) nankunensis [file zookeys.851.29107-treatment2.xml]

<!DOCTYPE tp:taxon-treatment
  PUBLIC "-//TaxonX//DTD Taxonomic Treatment Publishing DTD v0 20100105//EN" "tax-treatment-NSO.dtd">
<tp:taxon-treatment xmlns:tp="http://www.plazi.org/taxpub"><tp:treatment-meta><kwd-group><label>Taxon classification</label><kwd><named-content xmlns:xlink="http://www.w3.org/1999/xlink" content-type="kingdom">Animalia</named-content></kwd><kwd><named-content xmlns:xlink="http://www.w3.org/1999/xlink" content-type="order">Anura</named-content></kwd><kwd><named-content xmlns:xlink="http://www.w3.org/1999/xlink" content-type="family">Megophryidae</named-content></kwd></kwd-group><mixed-citation publication-type="journal"><person-group><name><surname>Wang</surname><given-names>Jian</given-names></name><name><surname>Lyu</surname><given-names>Zhi-Tong</given-names></name><name><surname>Liu</surname><given-names>Zu-Yao</given-names></name><name><surname>Liao</surname><given-names>Cheng-Kai</given-names></name><name><surname>Zeng</surname><given-names>Zhao-Chi</given-names></name><name><surname>Zhao</surname><given-names>Jian</given-names></name><name><surname>Li</surname><given-names>Yu-Long</given-names></name><name><surname>Wang</surname><given-names>Ying-Yong</given-names></name></person-group><article-title>Description of six new species of the subgenus <tp:taxon-name><tp:taxon-name-part taxon-name-part-type="genus" reg="Megophrys"/><tp:taxon-name-part taxon-name-part-type="subgenus" reg="Panophrys">Panophrys</tp:taxon-name-part></tp:taxon-name> within the genus <italic><tp:taxon-name><tp:taxon-name-part taxon-name-part-type="genus" reg="Megophrys">Megophrys</tp:taxon-name-part></tp:taxon-name></italic> (<tp:taxon-name><tp:taxon-name-part taxon-name-part-type="order">Anura</tp:taxon-name-part></tp:taxon-name>, <tp:taxon-name><tp:taxon-name-part taxon-name-part-type="family">Megophryidae</tp:taxon-name-part></tp:taxon-name>) from southeastern China based on molecular and morphological data</article-title><source>Zookeys</source><day>03</day><month>6</month><year>2019</year><volume>851</volume><fpage>113</fpage><lpage>164</lpage><pub-id pub-id-type="doi">10.3897/zookeys.851.29107</pub-id></mixed-citation></tp:treatment-meta><tp:nomenclature><tp:taxon-name><tp:taxon-name-part taxon-name-part-type="genus" reg="Megophrys">Megophrys</tp:taxon-name-part> (<tp:taxon-name-part taxon-name-part-type="subgenus" reg="Panophrys">Panophrys</tp:taxon-name-part>) <tp:taxon-name-part taxon-name-part-type="species" reg="nankunensis">nankunensis</tp:taxon-name-part><object-id xmlns:xlink="http://www.w3.org/1999/xlink" content-type="zoobank" xlink:type="simple">http://zoobank.org/1F85DDB8-298D-47BB-B5BD-CA6D5A3E66A8</object-id></tp:taxon-name><tp:taxon-authority>J. Wang, Zeng &amp; Y.Y. Wang</tp:taxon-authority><tp:taxon-status xmlns:xlink="http://www.w3.org/1999/xlink" xlink:type="simple">sp. nov.</tp:taxon-status><xref ref-type="fig" rid="F4">Fig. 4</xref><xref ref-type="table" rid="T4">, Table 4</xref><!--PageBreak   --></tp:nomenclature><tp:treatment-sec sec-type="Holotype" id="SECID0EQHFK"><title>Holotype.</title><p><named-content xmlns:xlink="http://www.w3.org/1999/xlink" content-type="dwc:institutional_code" xlink:type="simple">SYS</named-content> a004498, adult male, collected by Jian Wang and Hai-Long He on 20 October 2015 from Mt. Nankun (<named-content xmlns:xlink="http://www.w3.org/1999/xlink" content-type="dwc:verbatimCoordinates" xlink:type="simple"><named-content content-type="geo-json" specific-use="{&#34;type&#34;:&#34;Point&#34;,&#34;coordinates&#34;:[113.890000,23.638611]}" id="NCID0E4HFK" xlink:type="simple">23°38'19"N, 113°53'24"E</named-content></named-content>; 400 m a.s.l.), Longmen County, Huizhou City, Guangdong Province, China.</p><!--PageBreak   --></tp:treatment-sec><tp:treatment-sec sec-type="Paratypes (10 males &amp; two females)" id="SECID0EDIFK"><title>Paratypes (10 males &amp; two females).</title><p>Adult females, <named-content xmlns:xlink="http://www.w3.org/1999/xlink" content-type="dwc:institutional_code" xlink:type="simple">SYS</named-content> a004506–4507, collected by Jian Wang and Hai-Long He on 20 October 2015; adult males, <named-content xmlns:xlink="http://www.w3.org/1999/xlink" content-type="dwc:institutional_code" xlink:type="simple">SYS</named-content> a002023, 2032–2033, collected by Run-Lin Li on 20 March 2013, <named-content xmlns:xlink="http://www.w3.org/1999/xlink" content-type="dwc:institutional_code" xlink:type="simple">SYS</named-content> a004499–4504, <named-content xmlns:xlink="http://www.w3.org/1999/xlink" content-type="dwc:institutional_code" xlink:type="simple">SYS</named-content> a004505/CIB110007, collected by Jian Wang and Hai-Long He on 20 October 2015, all from Mt. Nankun at elevations between 300–650 m.</p></tp:treatment-sec><tp:treatment-sec sec-type="diagnosis" id="SECID0EZIFK"><title>Diagnosis.</title><p>(1) Body size small, <abbrev xmlns:xlink="http://www.w3.org/1999/xlink" xlink:title="snout‒vent length" id="ABBRID0E6IFK" xlink:type="simple">SVL</abbrev> 29.9–34.9 mm in 11 adult males, 39.4–41.9 mm in two adult females; (2) head width slightly larger than head length, <abbrev xmlns:xlink="http://www.w3.org/1999/xlink" xlink:title="head width" id="ABBRID0EDJFK" xlink:type="simple">HDW</abbrev>/<abbrev xmlns:xlink="http://www.w3.org/1999/xlink" xlink:title="head length" id="ABBRID0EHJFK" xlink:type="simple">HDL</abbrev> ratio 1.00–1.20; (3) snout rounded in dorsal view, tip of snout slightly sharpened; (4) tympanum distinct, moderate-sized, <abbrev xmlns:xlink="http://www.w3.org/1999/xlink" xlink:title="tympanum diameter" id="ABBRID0ELJFK" xlink:type="simple">TD</abbrev>/<abbrev xmlns:xlink="http://www.w3.org/1999/xlink" xlink:title="eye diameter" id="ABBRID0EPJFK" xlink:type="simple">ED</abbrev> ratio 0.43–0.61; (5) strong vomerine ridge bearing vomerine teeth; (6) margin of tongue not notched behind; (7) shanks short, heels not meeting when the flexed hindlimbs are held at right angles <!--PageBreak   -->to the body axis; tibia-tarsal articulation reaching forward to the region between tympanum and eye when hindlimb is stretched along the side of the body; (8) <abbrev xmlns:xlink="http://www.w3.org/1999/xlink" xlink:title="tibia length" id="ABBRID0EVJFK" xlink:type="simple">TIB</abbrev>/<abbrev xmlns:xlink="http://www.w3.org/1999/xlink" xlink:title="snout‒vent length" id="ABBRID0EZJFK" xlink:type="simple">SVL</abbrev> ratio 0.35–0.42, <abbrev xmlns:xlink="http://www.w3.org/1999/xlink" xlink:title="foot length" id="ABBRID0E4JFK" xlink:type="simple">FTL</abbrev>/<abbrev xmlns:xlink="http://www.w3.org/1999/xlink" xlink:title="snout‒vent length" id="ABBRID0EBKFK" xlink:type="simple">SVL</abbrev> ratio 0.53–0.62; (9) absence of lateral fringes on fingers, presence of an indistinct subarticular tubercle on the bases of each finger, relative finger lengths II &lt; I &lt; IV &lt; III; (10) toes with rudimentary webbing at their bases and without lateral fringes, subarticular tubercles only present on the bases of each toes; (11) dorsal surface with dense granules, surface of flanks and dorsal surface of limbs with large tubercles; (12) edge of eye lid with a small reddish horn-like tubercle; (13) supratympanic fold distinct, forming a depressed supraaxillary gland above insertion of arm; (14) dorsum beige to dark brown, with indistinct light brown patches, with an incomplete dark triangular marking between eyes; (15) males with a single subgular vocal sac, and dense dark villiform nuptial spines present on dorsal surface of first and second fingers during breeding season, respectively; (16) gravid females bear creamy yellow oocytes.</p></tp:treatment-sec><tp:treatment-sec sec-type="comparisons" id="SECID0EFKFK"><title>Comparisons.</title><p>Comparative data of <italic><tp:taxon-name><tp:taxon-name-part taxon-name-part-type="genus" reg="Megophrys">Megophrys</tp:taxon-name-part><tp:taxon-name-part taxon-name-part-type="species" reg="nankunensis">nankunensis</tp:taxon-name-part></tp:taxon-name></italic> sp. nov. with <italic><tp:taxon-name><tp:taxon-name-part taxon-name-part-type="genus" reg="Megophrys">M.</tp:taxon-name-part><tp:taxon-name-part taxon-name-part-type="species" reg="dongduanensis">dongduanensis</tp:taxon-name-part></tp:taxon-name></italic> sp. nov., <italic><tp:taxon-name><tp:taxon-name-part taxon-name-part-type="genus" reg="Megophrys">M.</tp:taxon-name-part><tp:taxon-name-part taxon-name-part-type="species" reg="feii">feii</tp:taxon-name-part></tp:taxon-name></italic> and the 33 recognized members of <tp:taxon-name><tp:taxon-name-part taxon-name-part-type="genus" reg="Megophrys">Megophrys</tp:taxon-name-part><tp:taxon-name-part taxon-name-part-type="authority">s.l. allocated to the</tp:taxon-name-part><tp:taxon-name-part taxon-name-part-type="infraspecific-rank">subgenus</tp:taxon-name-part><tp:taxon-name-part taxon-name-part-type="subgenus" reg="Panophrys">Panophrys</tp:taxon-name-part></tp:taxon-name> are listed in Table <xref ref-type="table" rid="T5">5</xref>.</p><p>In the ML and <abbrev xmlns:xlink="http://www.w3.org/1999/xlink" xlink:title="Bayesian inference" xlink:type="simple">BI</abbrev> phylogenetic trees (Fig. <xref ref-type="fig" rid="F2">2</xref>), <italic><tp:taxon-name><tp:taxon-name-part taxon-name-part-type="genus" reg="Megophrys">Megophrys</tp:taxon-name-part><tp:taxon-name-part taxon-name-part-type="species" reg="nankunensis">nankunensis</tp:taxon-name-part></tp:taxon-name></italic> sp. nov. is a sister taxon to <italic><tp:taxon-name><tp:taxon-name-part taxon-name-part-type="genus" reg="Megophrys">M.</tp:taxon-name-part><tp:taxon-name-part taxon-name-part-type="species" reg="dongguanensis">dongguanensis</tp:taxon-name-part></tp:taxon-name></italic> sp. nov. (<italic>p</italic>=4.6–5.0%) with high node-supporting value (0.1 in <abbrev xmlns:xlink="http://www.w3.org/1999/xlink" xlink:title="Bayesian inference" xlink:type="simple">BI</abbrev>, 100% in ML%), and differs from the later by the snout rounded in dorsal view, tip of snout slightly sharpened (vs. snout pointed in dorsal view, tip of snout not sharpened), supratympanic fold forming a depressed supraaxillary gland above insertion of arm (vs. supraaxillary gland absent).</p><p>With significantly smaller body size, <abbrev xmlns:xlink="http://www.w3.org/1999/xlink" xlink:title="snout‒vent length" id="ABBRID0EANFK" xlink:type="simple">SVL</abbrev> 29.9–34.9 mm in males and 39.4–41.9 mm in females, <italic><tp:taxon-name><tp:taxon-name-part taxon-name-part-type="genus" reg="Megophrys">Megophrys</tp:taxon-name-part><tp:taxon-name-part taxon-name-part-type="species" reg="nankunensis">nankunensis</tp:taxon-name-part></tp:taxon-name></italic> sp. nov. differs from the 12 members with larger <abbrev xmlns:xlink="http://www.w3.org/1999/xlink" xlink:title="snout‒vent length" id="ABBRID0EPNFK" xlink:type="simple">SVL</abbrev> values: <italic><tp:taxon-name><tp:taxon-name-part taxon-name-part-type="genus" reg="Megophrys">M.</tp:taxon-name-part><tp:taxon-name-part taxon-name-part-type="species" reg="baolongensis">baolongensis</tp:taxon-name-part></tp:taxon-name></italic> (42.0–45.0 mm in males), <italic><tp:taxon-name><tp:taxon-name-part taxon-name-part-type="genus" reg="Megophrys">M.</tp:taxon-name-part><tp:taxon-name-part taxon-name-part-type="species" reg="binlingensis">binlingensis</tp:taxon-name-part></tp:taxon-name></italic> (45.1–51.0 mm in males), <italic><tp:taxon-name><tp:taxon-name-part taxon-name-part-type="genus" reg="Megophrys">M.</tp:taxon-name-part><tp:taxon-name-part taxon-name-part-type="species" reg="caudoprocta">caudoprocta</tp:taxon-name-part></tp:taxon-name></italic> (81.3 mm in single male), <italic><tp:taxon-name><tp:taxon-name-part taxon-name-part-type="genus" reg="Megophrys">M.</tp:taxon-name-part><tp:taxon-name-part taxon-name-part-type="species" reg="hoanglienensis">hoanglienensis</tp:taxon-name-part></tp:taxon-name></italic> (37.4–47.6 mm in males), <italic><tp:taxon-name><tp:taxon-name-part taxon-name-part-type="genus" reg="Megophrys">M.</tp:taxon-name-part><tp:taxon-name-part taxon-name-part-type="species" reg="jingdongensis">jingdongensis</tp:taxon-name-part></tp:taxon-name></italic> (53.0–56.5 mm in males, 63.5 mm in single female), <italic><tp:taxon-name><tp:taxon-name-part taxon-name-part-type="genus" reg="Megophrys">M.</tp:taxon-name-part><tp:taxon-name-part taxon-name-part-type="species" reg="latidactyla">latidactyla</tp:taxon-name-part></tp:taxon-name></italic> (38.9 mm in single male), <italic><tp:taxon-name><tp:taxon-name-part taxon-name-part-type="genus" reg="Megophrys">M.</tp:taxon-name-part><tp:taxon-name-part taxon-name-part-type="species" reg="omeimontis">omeimontis</tp:taxon-name-part></tp:taxon-name></italic> (56.0–59.5 mm in males, 68.0–72.5 mm in females), <italic><tp:taxon-name><tp:taxon-name-part taxon-name-part-type="genus" reg="Megophrys">M.</tp:taxon-name-part><tp:taxon-name-part taxon-name-part-type="species" reg="palpebralespinosa">palpebralespinosa</tp:taxon-name-part></tp:taxon-name></italic> (36.2–38.0 mm in males), <italic><tp:taxon-name><tp:taxon-name-part taxon-name-part-type="genus" reg="Megophrys">M.</tp:taxon-name-part><tp:taxon-name-part taxon-name-part-type="species" reg="sangzhiensis">sangzhiensis</tp:taxon-name-part></tp:taxon-name></italic> (54.7 mm in single male), <italic><tp:taxon-name><tp:taxon-name-part taxon-name-part-type="genus" reg="Megophrys">M.</tp:taxon-name-part><tp:taxon-name-part taxon-name-part-type="species" reg="shuichengensis">shuichengensis</tp:taxon-name-part></tp:taxon-name></italic> (102.0–118.3 mm in males, 99.8–115.6 mm in females), <italic><tp:taxon-name><tp:taxon-name-part taxon-name-part-type="genus" reg="Megophrys">M.</tp:taxon-name-part><tp:taxon-name-part taxon-name-part-type="species" reg="spinata">spinata</tp:taxon-name-part></tp:taxon-name></italic> (47.2–54.4 mm in males, 54.0–55.0 mm in females) and <italic><tp:taxon-name><tp:taxon-name-part taxon-name-part-type="genus" reg="Megophrys">M.</tp:taxon-name-part><tp:taxon-name-part taxon-name-part-type="species" reg="tuberogranulatus">tuberogranulatus</tp:taxon-name-part></tp:taxon-name></italic> (50.5 in single female).</p><p><italic><tp:taxon-name><tp:taxon-name-part taxon-name-part-type="genus" reg="Megophrys">Megophrys</tp:taxon-name-part><tp:taxon-name-part taxon-name-part-type="species" reg="nankunensis">nankunensis</tp:taxon-name-part></tp:taxon-name></italic> sp. nov. differs from 12 species occurring in eastern and southern China (<italic><tp:taxon-name><tp:taxon-name-part taxon-name-part-type="genus" reg="Megophrys">M.</tp:taxon-name-part><tp:taxon-name-part taxon-name-part-type="species" reg="acuta">acuta</tp:taxon-name-part></tp:taxon-name></italic>, <italic><tp:taxon-name><tp:taxon-name-part taxon-name-part-type="genus" reg="Megophrys">M.</tp:taxon-name-part><tp:taxon-name-part taxon-name-part-type="species" reg="brachykolos">brachykolos</tp:taxon-name-part></tp:taxon-name></italic>, <italic><tp:taxon-name><tp:taxon-name-part taxon-name-part-type="genus" reg="Megophrys">M.</tp:taxon-name-part><tp:taxon-name-part taxon-name-part-type="species" reg="boettgeri">boettgeri</tp:taxon-name-part></tp:taxon-name></italic>, <italic><tp:taxon-name><tp:taxon-name-part taxon-name-part-type="genus" reg="Megophrys">M.</tp:taxon-name-part><tp:taxon-name-part taxon-name-part-type="species" reg="cheni">cheni</tp:taxon-name-part></tp:taxon-name></italic>, <italic><tp:taxon-name><tp:taxon-name-part taxon-name-part-type="genus" reg="Megophrys">M.</tp:taxon-name-part><tp:taxon-name-part taxon-name-part-type="species" reg="huangshanensis">huangshanensis</tp:taxon-name-part></tp:taxon-name></italic>, <italic><tp:taxon-name><tp:taxon-name-part taxon-name-part-type="genus" reg="Megophrys">M.</tp:taxon-name-part><tp:taxon-name-part taxon-name-part-type="species" reg="insularis">insularis</tp:taxon-name-part></tp:taxon-name>, <tp:taxon-name><tp:taxon-name-part taxon-name-part-type="genus" reg="Megophrys">M.</tp:taxon-name-part><tp:taxon-name-part taxon-name-part-type="species" reg="jinggangensis">jinggangensis</tp:taxon-name-part></tp:taxon-name></italic>, <italic><tp:taxon-name><tp:taxon-name-part taxon-name-part-type="genus" reg="Megophrys">M.</tp:taxon-name-part><tp:taxon-name-part taxon-name-part-type="species" reg="kuatunensis">kuatunensis</tp:taxon-name-part></tp:taxon-name></italic>, <italic><tp:taxon-name><tp:taxon-name-part taxon-name-part-type="genus" reg="Megophrys">M.</tp:taxon-name-part><tp:taxon-name-part taxon-name-part-type="species" reg="lini">lini</tp:taxon-name-part></tp:taxon-name></italic>, <italic><tp:taxon-name><tp:taxon-name-part taxon-name-part-type="genus" reg="Megophrys">M.</tp:taxon-name-part><tp:taxon-name-part taxon-name-part-type="species" reg="lishuiensis">lishuiensis</tp:taxon-name-part></tp:taxon-name></italic>, <italic><tp:taxon-name><tp:taxon-name-part taxon-name-part-type="genus" reg="Megophrys">M.</tp:taxon-name-part><tp:taxon-name-part taxon-name-part-type="species" reg="obesa">obesa</tp:taxon-name-part></tp:taxon-name></italic> and <italic><tp:taxon-name><tp:taxon-name-part taxon-name-part-type="genus" reg="Megophrys">M.</tp:taxon-name-part><tp:taxon-name-part taxon-name-part-type="species" reg="ombrophila">ombrophila</tp:taxon-name-part></tp:taxon-name></italic>) by the following combination of characters: presence of vomerine teeth (vs. absent in <italic><tp:taxon-name><tp:taxon-name-part taxon-name-part-type="genus" reg="Megophrys">M.</tp:taxon-name-part><tp:taxon-name-part taxon-name-part-type="species" reg="acuta">acuta</tp:taxon-name-part></tp:taxon-name></italic>, <italic><tp:taxon-name><tp:taxon-name-part taxon-name-part-type="genus" reg="Megophrys">M.</tp:taxon-name-part><tp:taxon-name-part taxon-name-part-type="species" reg="boettgeri">boettgeri</tp:taxon-name-part></tp:taxon-name></italic>, <italic><tp:taxon-name><tp:taxon-name-part taxon-name-part-type="genus" reg="Megophrys">M.</tp:taxon-name-part><tp:taxon-name-part taxon-name-part-type="species" reg="brachykolos">brachykolos</tp:taxon-name-part></tp:taxon-name></italic>, <italic><tp:taxon-name><tp:taxon-name-part taxon-name-part-type="genus" reg="Megophrys">M.</tp:taxon-name-part><tp:taxon-name-part taxon-name-part-type="species" reg="cheni">cheni</tp:taxon-name-part></tp:taxon-name></italic>, <italic><tp:taxon-name><tp:taxon-name-part taxon-name-part-type="genus" reg="Megophrys">M.</tp:taxon-name-part><tp:taxon-name-part taxon-name-part-type="species" reg="huangshanensis">huangshanensis</tp:taxon-name-part></tp:taxon-name></italic>, <italic><tp:taxon-name><tp:taxon-name-part taxon-name-part-type="genus" reg="Megophrys">M.</tp:taxon-name-part><tp:taxon-name-part taxon-name-part-type="species" reg="kuatunensis">kuatunensis</tp:taxon-name-part></tp:taxon-name></italic>, <italic><tp:taxon-name><tp:taxon-name-part taxon-name-part-type="genus" reg="Megophrys">M.</tp:taxon-name-part><tp:taxon-name-part taxon-name-part-type="species" reg="lini">lini</tp:taxon-name-part></tp:taxon-name></italic>, <italic><tp:taxon-name><tp:taxon-name-part taxon-name-part-type="genus" reg="Megophrys">M.</tp:taxon-name-part><tp:taxon-name-part taxon-name-part-type="species" reg="lishuiensis">lishuiensis</tp:taxon-name-part></tp:taxon-name></italic>, <italic><tp:taxon-name><tp:taxon-name-part taxon-name-part-type="genus" reg="Megophrys">M.</tp:taxon-name-part><tp:taxon-name-part taxon-name-part-type="species" reg="obesa">obesa</tp:taxon-name-part></tp:taxon-name></italic> and <italic><tp:taxon-name><tp:taxon-name-part taxon-name-part-type="genus" reg="Megophrys">M.</tp:taxon-name-part><tp:taxon-name-part taxon-name-part-type="species" reg="ombrophila">ombrophila</tp:taxon-name-part></tp:taxon-name></italic>), absence of lateral fringes on toes (vs. presence of narrow lateral fringes on toes in <italic><tp:taxon-name><tp:taxon-name-part taxon-name-part-type="genus" reg="Megophrys">M.</tp:taxon-name-part><tp:taxon-name-part taxon-name-part-type="species" reg="acuta">acuta</tp:taxon-name-part></tp:taxon-name></italic>, <italic><tp:taxon-name><tp:taxon-name-part taxon-name-part-type="genus" reg="Megophrys">M.</tp:taxon-name-part><tp:taxon-name-part taxon-name-part-type="species" reg="jinggangensis">jinggangensis</tp:taxon-name-part></tp:taxon-name></italic> and <italic><tp:taxon-name><tp:taxon-name-part taxon-name-part-type="genus" reg="Megophrys">M.</tp:taxon-name-part><tp:taxon-name-part taxon-name-part-type="species" reg="kuatunensis">kuatunensis</tp:taxon-name-part></tp:taxon-name></italic>; presence of wide lateral fringes on toes in <italic><tp:taxon-name><tp:taxon-name-part taxon-name-part-type="genus" reg="Megophrys">M.</tp:taxon-name-part><tp:taxon-name-part taxon-name-part-type="species" reg="boettgeri">boettgeri</tp:taxon-name-part></tp:taxon-name></italic>, <italic><tp:taxon-name><tp:taxon-name-part taxon-name-part-type="genus" reg="Megophrys">M.</tp:taxon-name-part><tp:taxon-name-part taxon-name-part-type="species" reg="cheni">cheni</tp:taxon-name-part></tp:taxon-name></italic> and <italic><tp:taxon-name><tp:taxon-name-part taxon-name-part-type="genus" reg="Megophrys">M.</tp:taxon-name-part><tp:taxon-name-part taxon-name-part-type="species" reg="lini">lini</tp:taxon-name-part></tp:taxon-name></italic>), toes with rudimentary webbing (vs. toes without webbing in <italic><tp:taxon-name><tp:taxon-name-part taxon-name-part-type="genus" reg="Megophrys">M.</tp:taxon-name-part><tp:taxon-name-part taxon-name-part-type="species" reg="lishuiensis">lishuiensis</tp:taxon-name-part></tp:taxon-name></italic>, <italic><tp:taxon-name><tp:taxon-name-part taxon-name-part-type="genus" reg="Megophrys">M.</tp:taxon-name-part><tp:taxon-name-part taxon-name-part-type="species" reg="kuatunensis">kuatunensis</tp:taxon-name-part></tp:taxon-name></italic> and <italic><tp:taxon-name><tp:taxon-name-part taxon-name-part-type="genus" reg="Megophrys">M.</tp:taxon-name-part><tp:taxon-name-part taxon-name-part-type="species" reg="ombrophila">ombrophila</tp:taxon-name-part></tp:taxon-name></italic>), hindlimbs short, with heels not meeting when the flexed hindlimbs are held at right angles to the body axis (vs. hindlimbs <!--PageBreak   -->comparatively longer, with heels meeting or overlapping in <italic><tp:taxon-name><tp:taxon-name-part taxon-name-part-type="genus" reg="Megophrys">M.</tp:taxon-name-part><tp:taxon-name-part taxon-name-part-type="species" reg="cheni">cheni</tp:taxon-name-part></tp:taxon-name></italic>, <italic><tp:taxon-name><tp:taxon-name-part taxon-name-part-type="genus" reg="Megophrys">M.</tp:taxon-name-part><tp:taxon-name-part taxon-name-part-type="species" reg="boettgeri">boettgeri</tp:taxon-name-part></tp:taxon-name></italic>, <italic><tp:taxon-name><tp:taxon-name-part taxon-name-part-type="genus" reg="Megophrys">M.</tp:taxon-name-part><tp:taxon-name-part taxon-name-part-type="species" reg="kuatunensis">kuatunensis</tp:taxon-name-part></tp:taxon-name></italic>, <italic><tp:taxon-name><tp:taxon-name-part taxon-name-part-type="genus" reg="Megophrys">M.</tp:taxon-name-part><tp:taxon-name-part taxon-name-part-type="species" reg="jinggangensis">jinggangensis</tp:taxon-name-part></tp:taxon-name></italic> and <italic><tp:taxon-name><tp:taxon-name-part taxon-name-part-type="genus" reg="Megophrys">M.</tp:taxon-name-part><tp:taxon-name-part taxon-name-part-type="species" reg="lini">lini</tp:taxon-name-part></tp:taxon-name></italic>), tibio-tarsal articulation reaching forward to the region between tympanum and eye when hindlimb is stretched along the side of the body (vs. reaching forward to the shoulder in <italic><tp:taxon-name><tp:taxon-name-part taxon-name-part-type="genus" reg="Megophrys">M.</tp:taxon-name-part><tp:taxon-name-part taxon-name-part-type="species" reg="brachykolos">brachykolos</tp:taxon-name-part></tp:taxon-name></italic> and to the posterior edge of tympanum in <italic><tp:taxon-name><tp:taxon-name-part taxon-name-part-type="genus" reg="Megophrys">M.</tp:taxon-name-part><tp:taxon-name-part taxon-name-part-type="species" reg="insularis">insularis</tp:taxon-name-part></tp:taxon-name></italic>), relative finger lengths II &lt; I &lt; IV &lt; III (vs. IV &lt; I &lt; II &lt; III in <italic><tp:taxon-name><tp:taxon-name-part taxon-name-part-type="genus" reg="Megophrys">M.</tp:taxon-name-part><tp:taxon-name-part taxon-name-part-type="species" reg="brachykolos">brachykolos</tp:taxon-name-part></tp:taxon-name></italic> and I &lt; II &lt; IV &lt; III in <italic><tp:taxon-name><tp:taxon-name-part taxon-name-part-type="genus" reg="Megophrys">M.</tp:taxon-name-part><tp:taxon-name-part taxon-name-part-type="species" reg="obesa">obesa</tp:taxon-name-part></tp:taxon-name></italic> and <italic><tp:taxon-name><tp:taxon-name-part taxon-name-part-type="genus" reg="Megophrys">M.</tp:taxon-name-part><tp:taxon-name-part taxon-name-part-type="species" reg="ombrophila">ombrophila</tp:taxon-name-part></tp:taxon-name></italic>); supratympanic fold forming a depressed supraaxillary gland above insertion of arm (vs. supraaxillary gland swollen in <italic><tp:taxon-name><tp:taxon-name-part taxon-name-part-type="genus" reg="Megophrys">M.</tp:taxon-name-part><tp:taxon-name-part taxon-name-part-type="species" reg="insularis">insularis</tp:taxon-name-part></tp:taxon-name></italic>; absent in other 11 species).</p><p><italic><tp:taxon-name><tp:taxon-name-part taxon-name-part-type="genus" reg="Megophrys">Megophrys</tp:taxon-name-part><tp:taxon-name-part taxon-name-part-type="species" reg="nankunensis">nankunensis</tp:taxon-name-part></tp:taxon-name></italic> sp. nov. differs from the remaining nine members of the <italic><tp:taxon-name><tp:taxon-name-part taxon-name-part-type="genus" reg="Megophrys">Megophrys</tp:taxon-name-part></tp:taxon-name></italic><italic>s.l.</italic> allocated to the subgenus <tp:taxon-name><tp:taxon-name-part taxon-name-part-type="genus" reg="Megophrys"/><tp:taxon-name-part taxon-name-part-type="subgenus" reg="Panophrys">Panophrys</tp:taxon-name-part></tp:taxon-name> which share a moderate or small body size, by the by the small horn-like tubercle at edge of upper eyelid (vs. horn-like tubercle indistinct or absent in <italic><tp:taxon-name><tp:taxon-name-part taxon-name-part-type="genus" reg="Megophrys">M.</tp:taxon-name-part><tp:taxon-name-part taxon-name-part-type="species" reg="binchuanensis">binchuanensis</tp:taxon-name-part></tp:taxon-name></italic>, <italic><tp:taxon-name><tp:taxon-name-part taxon-name-part-type="genus" reg="Megophrys">M.</tp:taxon-name-part><tp:taxon-name-part taxon-name-part-type="species" reg="minor">minor</tp:taxon-name-part></tp:taxon-name></italic>, <italic><tp:taxon-name><tp:taxon-name-part taxon-name-part-type="genus" reg="Megophrys">M.</tp:taxon-name-part><tp:taxon-name-part taxon-name-part-type="species" reg="wuliangshanensis">wuliangshanensis</tp:taxon-name-part></tp:taxon-name></italic> and <italic><tp:taxon-name><tp:taxon-name-part taxon-name-part-type="genus" reg="Megophrys">M.</tp:taxon-name-part><tp:taxon-name-part taxon-name-part-type="species" reg="wushanensis">wushanensis</tp:taxon-name-part></tp:taxon-name></italic>; long point in <italic><tp:taxon-name><tp:taxon-name-part taxon-name-part-type="genus" reg="Megophrys">M.</tp:taxon-name-part><tp:taxon-name-part taxon-name-part-type="species" reg="liboensis">liboensis</tp:taxon-name-part></tp:taxon-name></italic>), presence of vomerine teeth (vs. absent in <italic><tp:taxon-name><tp:taxon-name-part taxon-name-part-type="genus" reg="Megophrys">M.</tp:taxon-name-part><tp:taxon-name-part taxon-name-part-type="species" reg="binchuanensis">binchuanensis</tp:taxon-name-part></tp:taxon-name></italic>, <italic><tp:taxon-name><tp:taxon-name-part taxon-name-part-type="genus" reg="Megophrys">M.</tp:taxon-name-part><tp:taxon-name-part taxon-name-part-type="species" reg="leishanensis">leishanensis</tp:taxon-name-part></tp:taxon-name></italic>, <italic><tp:taxon-name><tp:taxon-name-part taxon-name-part-type="genus" reg="Megophrys">M.</tp:taxon-name-part><tp:taxon-name-part taxon-name-part-type="species" reg="minor">minor</tp:taxon-name-part></tp:taxon-name></italic>, <italic><tp:taxon-name><tp:taxon-name-part taxon-name-part-type="genus" reg="Megophrys">M.</tp:taxon-name-part><tp:taxon-name-part taxon-name-part-type="species" reg="wuliangshanensis">wuliangshanensis</tp:taxon-name-part></tp:taxon-name></italic> and <italic><tp:taxon-name><tp:taxon-name-part taxon-name-part-type="genus" reg="Megophrys">M.</tp:taxon-name-part><tp:taxon-name-part taxon-name-part-type="species" reg="wushanensis">wushanensis</tp:taxon-name-part></tp:taxon-name></italic>), absence of lateral fringes on toes (vs. wide in <italic><tp:taxon-name><tp:taxon-name-part taxon-name-part-type="genus" reg="Megophrys">M.</tp:taxon-name-part><tp:taxon-name-part taxon-name-part-type="species" reg="binchuanensis">binchuanensis</tp:taxon-name-part></tp:taxon-name></italic>, <italic><tp:taxon-name><tp:taxon-name-part taxon-name-part-type="genus" reg="Megophrys">M.</tp:taxon-name-part><tp:taxon-name-part taxon-name-part-type="species" reg="liboensis">liboensis</tp:taxon-name-part></tp:taxon-name></italic>, <italic><tp:taxon-name><tp:taxon-name-part taxon-name-part-type="genus" reg="Megophrys">M.</tp:taxon-name-part><tp:taxon-name-part taxon-name-part-type="species" reg="wushanensis">wushanensis</tp:taxon-name-part></tp:taxon-name></italic> (wide in males); narrow in <italic><tp:taxon-name><tp:taxon-name-part taxon-name-part-type="genus" reg="Megophrys">M.</tp:taxon-name-part><tp:taxon-name-part taxon-name-part-type="species" reg="rubrimera">rubrimera</tp:taxon-name-part></tp:taxon-name></italic>), toes with rudimentary webbing (vs. toes without webbing in <italic><tp:taxon-name><tp:taxon-name-part taxon-name-part-type="genus" reg="Megophrys">M.</tp:taxon-name-part><tp:taxon-name-part taxon-name-part-type="species" reg="daweimontis">daweimontis</tp:taxon-name-part></tp:taxon-name></italic>, <italic><tp:taxon-name><tp:taxon-name-part taxon-name-part-type="genus" reg="Megophrys">M.</tp:taxon-name-part><tp:taxon-name-part taxon-name-part-type="species" reg="rubrimera">rubrimera</tp:taxon-name-part></tp:taxon-name></italic>, <italic><tp:taxon-name><tp:taxon-name-part taxon-name-part-type="genus" reg="Megophrys">M.</tp:taxon-name-part><tp:taxon-name-part taxon-name-part-type="species" reg="wuliangshanensis">wuliangshanensis</tp:taxon-name-part></tp:taxon-name></italic> and <italic><tp:taxon-name><tp:taxon-name-part taxon-name-part-type="genus" reg="Megophrys">M.</tp:taxon-name-part><tp:taxon-name-part taxon-name-part-type="species" reg="wushanensis">wushanensis</tp:taxon-name-part></tp:taxon-name></italic> (in females); webbing indistinct or absent in <italic><tp:taxon-name><tp:taxon-name-part taxon-name-part-type="genus" reg="Megophrys">M.</tp:taxon-name-part><tp:taxon-name-part taxon-name-part-type="species" reg="fansipanensis">fansipanensis</tp:taxon-name-part></tp:taxon-name></italic>), tibio-tarsal articulation reaching forward to the region between tympanum and eye when hindlimb is stretched along the side of the body (vs. reaching forward to the tip of snout in <italic><tp:taxon-name><tp:taxon-name-part taxon-name-part-type="genus" reg="Megophrys">M.</tp:taxon-name-part><tp:taxon-name-part taxon-name-part-type="species" reg="daweimontis">daweimontis</tp:taxon-name-part></tp:taxon-name></italic>), finger II shortest (vs. finger I shortest in <italic><tp:taxon-name><tp:taxon-name-part taxon-name-part-type="genus" reg="Megophrys">M.</tp:taxon-name-part><tp:taxon-name-part taxon-name-part-type="species" reg="liboensis">liboensis</tp:taxon-name-part></tp:taxon-name></italic>), presence of an indistinct subarticular tubercle on the bases of each finger (vs. subarticular tubercle absent in <italic><tp:taxon-name><tp:taxon-name-part taxon-name-part-type="genus" reg="Megophrys">M.</tp:taxon-name-part><tp:taxon-name-part taxon-name-part-type="species" reg="fansipanensis">fansipanensis</tp:taxon-name-part></tp:taxon-name></italic>), heels not meeting when the flexed hindlimbs are held at right angles to the body axis (heels meeting in <italic><tp:taxon-name><tp:taxon-name-part taxon-name-part-type="genus" reg="Megophrys">M.</tp:taxon-name-part><tp:taxon-name-part taxon-name-part-type="species" reg="binchuanensis">binchuanensis</tp:taxon-name-part></tp:taxon-name></italic>; heels meeting or overlapping in <italic><tp:taxon-name><tp:taxon-name-part taxon-name-part-type="genus" reg="Megophrys">M.</tp:taxon-name-part><tp:taxon-name-part taxon-name-part-type="species" reg="minor">minor</tp:taxon-name-part></tp:taxon-name></italic> and <italic><tp:taxon-name><tp:taxon-name-part taxon-name-part-type="genus" reg="Megophrys">M.</tp:taxon-name-part><tp:taxon-name-part taxon-name-part-type="species" reg="wushanensis">wushanensis</tp:taxon-name-part></tp:taxon-name></italic>; heels overlapping in <italic><tp:taxon-name><tp:taxon-name-part taxon-name-part-type="genus" reg="Megophrys">M.</tp:taxon-name-part><tp:taxon-name-part taxon-name-part-type="species" reg="leishanensis">leishanensis</tp:taxon-name-part></tp:taxon-name></italic>, <italic><tp:taxon-name><tp:taxon-name-part taxon-name-part-type="genus" reg="Megophrys">M.</tp:taxon-name-part><tp:taxon-name-part taxon-name-part-type="species" reg="liboensis">liboensis</tp:taxon-name-part></tp:taxon-name></italic> and <italic><tp:taxon-name><tp:taxon-name-part taxon-name-part-type="genus" reg="Megophrys">M.</tp:taxon-name-part><tp:taxon-name-part taxon-name-part-type="species" reg="wuliangshanensis">wuliangshanensis</tp:taxon-name-part></tp:taxon-name></italic>).</p><p><italic><tp:taxon-name><tp:taxon-name-part taxon-name-part-type="genus" reg="Megophrys">Megophrys</tp:taxon-name-part><tp:taxon-name-part taxon-name-part-type="species" reg="nankunensis">nankunensis</tp:taxon-name-part></tp:taxon-name></italic> sp. nov. further differs from <italic><tp:taxon-name><tp:taxon-name-part taxon-name-part-type="genus" reg="Megophrys">M.</tp:taxon-name-part><tp:taxon-name-part taxon-name-part-type="species" reg="feii">feii</tp:taxon-name-part></tp:taxon-name></italic>, for which molecular data are lacking and cannot be allocated to any subgenus base on morphology only (<xref ref-type="bibr" rid="B41">Yang et al. 2018</xref>) by the larger body size, <abbrev xmlns:xlink="http://www.w3.org/1999/xlink" xlink:title="snout‒vent length" id="ABBRID0ECMGK" xlink:type="simple">SVL</abbrev> 29.9–34.9 mm in males and 39.4–41.9 mm in females (VS. 24.3–25.1 mm in males, 28.2–28.9 mm in females), presence of nuptial pad with nuptial spines in males during breeding season (vs. absent), presence of vomerine teeth (vs. absent), absence of lateral fringes on toes (vs. moderate or wide), heels not meeting when the flexed hindlimbs are held at right angles to the body axis (vs. heels overlapping).</p></tp:treatment-sec><tp:treatment-sec sec-type="description" id="SECID0EGMGK"><title>Description of holotype.</title><p>Adult male. Habitus small, <abbrev xmlns:xlink="http://www.w3.org/1999/xlink" xlink:title="snout‒vent length" id="ABBRID0EMMGK" xlink:type="simple">SVL</abbrev> 31.3 mm; head width slightly larger than head length, <abbrev xmlns:xlink="http://www.w3.org/1999/xlink" xlink:title="head width" id="ABBRID0EQMGK" xlink:type="simple">HDW</abbrev>/<abbrev xmlns:xlink="http://www.w3.org/1999/xlink" xlink:title="head length" id="ABBRID0EUMGK" xlink:type="simple">HDL</abbrev> 1.12; snout rounded in dorsal view, tip of snout slightly sharpened, sloping backward to mouth in profile, protruding well beyond margin of lower jaw; top of head flat; eye large, <abbrev xmlns:xlink="http://www.w3.org/1999/xlink" xlink:title="eye diameter" id="ABBRID0EYMGK" xlink:type="simple">ED</abbrev>/<abbrev xmlns:xlink="http://www.w3.org/1999/xlink" xlink:title="head length" id="ABBRID0E3MGK" xlink:type="simple">HDL</abbrev> 0.38; nostril oblique ovoid; pupil vertical; canthus rostralis well developed, forming the beginning of a fleshy, protruding ridge, that continues over the upper eyelid, and transitions into a supratympanic fold that terminates in the scapular region; loreal region vertical; internasal distance slightly larger than interorbital distance; tympanum distinct, moderate-sized, <abbrev xmlns:xlink="http://www.w3.org/1999/xlink" xlink:title="tympanum diameter" id="ABBRID0EANGK" xlink:type="simple">TD</abbrev>/<abbrev xmlns:xlink="http://www.w3.org/1999/xlink" xlink:title="eye diameter" id="ABBRID0EENGK" xlink:type="simple">ED</abbrev> 0.44; large ovoid choanae at the base of the maxilla; strong vomerine <!--PageBreak   -->ridge bearing vomerine teeth; margin of tongue weakly notched posteriorly; internal vocal slits present near the rear of the lower mandible.</p><p><abbrev xmlns:xlink="http://www.w3.org/1999/xlink" xlink:title="radioulna length" id="ABBRID0EMNGK" xlink:type="simple">RAD</abbrev>/<abbrev xmlns:xlink="http://www.w3.org/1999/xlink" xlink:title="snout‒vent length" id="ABBRID0EQNGK" xlink:type="simple">SVL</abbrev> 0.22, <abbrev xmlns:xlink="http://www.w3.org/1999/xlink" xlink:title="hand length" id="ABBRID0EUNGK" xlink:type="simple">HND</abbrev>/<abbrev xmlns:xlink="http://www.w3.org/1999/xlink" xlink:title="snout‒vent length" id="ABBRID0EYNGK" xlink:type="simple">SVL</abbrev> 0.22; absence of lateral fringes and webbing on fingers, relative finger lengths II &lt; I &lt; IV &lt; III; tip of finger rounded, slightly swollen; presence of a distinct subarticular tubercle on the base of each finger; outer metacarpal tubercles indistinct, inner metacarpal tubercles distinct and observably enlarged. Hindlimbs short, tibio-tarsal articulation reaching forward the anterior margin of tympanum when hindlimb is stretched along the side of the body; heels not meeting when the flexed hindlimbs are held at right angles to the body axis; <abbrev xmlns:xlink="http://www.w3.org/1999/xlink" xlink:title="tibia length" id="ABBRID0E3NGK" xlink:type="simple">TIB</abbrev>/<abbrev xmlns:xlink="http://www.w3.org/1999/xlink" xlink:title="snout‒vent length" id="ABBRID0EAOGK" xlink:type="simple">SVL</abbrev> 0.37 and <abbrev xmlns:xlink="http://www.w3.org/1999/xlink" xlink:title="foot length" id="ABBRID0EEOGK" xlink:type="simple">FTL</abbrev>/<abbrev xmlns:xlink="http://www.w3.org/1999/xlink" xlink:title="snout‒vent length" id="ABBRID0EIOGK" xlink:type="simple">SVL</abbrev> 0.55; relative toe lengths I &lt; II &lt; V &lt; III &lt; IV; tips of toes round and slightly dilated; presence of rudimentary webbing on toes but absence of lateral fringes and tarsal folds; presence of a subarticular tubercle only at the bases of each toes; presence of a long ovoid inner metatarsal tubercle and absence of outer metatarsal tubercle.</p><p>Dorsal skin texture smooth with dense granules, some of which forming a weak X-shaped skin ridge on center of trunk; surface of flanks with large tubercles; presence of a small horn-like tubercle at the edge of eyelid; distinct supratympanic fold curving posteroventrally from posterior corner of eye to a level above insertion of arm, forming a swollen supraaxillary gland above insertion of arm; ventral skin texture smooth with granules on the surface of abdomen; pectoral gland large, equal size to tip of fingers, closer to axilla; single large femoral gland on rear of thigh.</p></tp:treatment-sec><tp:treatment-sec sec-type="description" id="SECID0ENOGK"><title>Measurements of holotype (in mm).</title><p><abbrev xmlns:xlink="http://www.w3.org/1999/xlink" xlink:title="snout‒vent length" id="ABBRID0ETOGK" xlink:type="simple">SVL</abbrev> 31.3, <abbrev xmlns:xlink="http://www.w3.org/1999/xlink" xlink:title="head length" id="ABBRID0EXOGK" xlink:type="simple">HDL</abbrev> 9.6, <abbrev xmlns:xlink="http://www.w3.org/1999/xlink" xlink:title="head width" id="ABBRID0E2OGK" xlink:type="simple">HDW</abbrev> 10.8, <abbrev xmlns:xlink="http://www.w3.org/1999/xlink" xlink:title="snout length" id="ABBRID0E6OGK" xlink:type="simple">SNT</abbrev> 3.4, <abbrev xmlns:xlink="http://www.w3.org/1999/xlink" xlink:title="internasal distance" id="ABBRID0EDPGK" xlink:type="simple">IND</abbrev> 3.4, <abbrev xmlns:xlink="http://www.w3.org/1999/xlink" xlink:title="interorbital distance" id="ABBRID0EHPGK" xlink:type="simple">IOD</abbrev> 2.4, <abbrev xmlns:xlink="http://www.w3.org/1999/xlink" xlink:title="eye diameter" id="ABBRID0ELPGK" xlink:type="simple">ED</abbrev> 3.7, <abbrev xmlns:xlink="http://www.w3.org/1999/xlink" xlink:title="tympanum diameter" id="ABBRID0EPPGK" xlink:type="simple">TD</abbrev> 1.6, <abbrev xmlns:xlink="http://www.w3.org/1999/xlink" xlink:title="tympanum–eye distance" id="ABBRID0ETPGK" xlink:type="simple">TED</abbrev> 1.0, <abbrev xmlns:xlink="http://www.w3.org/1999/xlink" xlink:title="hand length" id="ABBRID0EXPGK" xlink:type="simple">HND</abbrev> 6.9, <abbrev xmlns:xlink="http://www.w3.org/1999/xlink" xlink:title="radioulna length" id="ABBRID0E2PGK" xlink:type="simple">RAD</abbrev> 7.0, <abbrev xmlns:xlink="http://www.w3.org/1999/xlink" xlink:title="foot length" id="ABBRID0E6PGK" xlink:type="simple">FTL</abbrev> 17.3, <abbrev xmlns:xlink="http://www.w3.org/1999/xlink" xlink:title="tibia length" id="ABBRID0EDQGK" xlink:type="simple">TIB</abbrev> 11.6.</p></tp:treatment-sec><tp:treatment-sec sec-type="Coloration of holotype in life" id="SECID0EHQGK"><title>Coloration of holotype in life.</title><p>(Fig. <xref ref-type="fig" rid="F4">4A–D</xref>) Dorsal surface beige with obscure darker patches, with a distinct and incomplete dark triangular marking between eyes, unconnected with an incomplete X-shaped marking on center of trunk. Forearm with dark bands dorsally; hindlimb with broad black transverse bands. Tip of snout dark brown. A dark brown vertical band below the eye. Supratympanic fold white. Horn-like tubercle at the edge of the upper eyelid orange. Surface of throat and chest dark brown, with scarlet spots. Posterior region of abdomen white, with dark brown and scarlet spots. Ventral surface of limbs white with brown patches. Ventral surface of hand and foot light brown, subarticular tubercle at the base of each fingers and toes, outer metacarpal tubercle, inner metatarsal tubercle and inner metacarpal tubercle pink. Pectoral and femoral glands white. Iris white.</p><fig id="F4" position="float" orientation="portrait"><label>Figure 4.</label><caption><p><italic><tp:taxon-name><tp:taxon-name-part taxon-name-part-type="genus" reg="Megophrys">Megophrys</tp:taxon-name-part><tp:taxon-name-part taxon-name-part-type="species" reg="nankunensis">nankunensis</tp:taxon-name-part></tp:taxon-name></italic> sp. nov. in life: <bold>A–D</bold><named-content xmlns:xlink="http://www.w3.org/1999/xlink" content-type="dwc:institutional_code" xlink:type="simple">SYS</named-content> a004498, the male holotype <bold>E–F</bold><named-content xmlns:xlink="http://www.w3.org/1999/xlink" content-type="dwc:institutional_code" xlink:type="simple">SYS</named-content> a004507, the female paratype.</p></caption><graphic xmlns:xlink="http://www.w3.org/1999/xlink" xlink:href="zookeys-851-113-g004.jpg" position="float" orientation="portrait" xlink:type="simple" id="oo_305778.jpg"/></fig></tp:treatment-sec><tp:treatment-sec sec-type="Coloration of holotype in preservative" id="SECID0EVRGK"><title>Coloration of holotype in preservative.</title><p>On dorsal surface the beige fades to dark grey. Dark interorbital triangular marking becomes more indistinct. Ventral surface pale in color, grey-brownish grounding, markings and mottling more distinct, all scarlet spots absent.</p></tp:treatment-sec><tp:treatment-sec sec-type="variation" id="SECID0E1RGK"><title>Variation.</title><p>Measurements and body proportions of type series are given in Table <xref ref-type="table" rid="T4">4</xref>.</p><p>All paratype specimens were very similar in morphology and color pattern. However, the holotype has the dorsal surface beige (vs. reddish brown in paratypes <named-content xmlns:xlink="http://www.w3.org/1999/xlink" content-type="dwc:institutional_code" xlink:type="simple">SYS</named-content> a002033, 4501, and dark brown in paratypes <named-content xmlns:xlink="http://www.w3.org/1999/xlink" content-type="dwc:institutional_code" xlink:type="simple">SYS</named-content> a004502–4506, 4507 (Fig. <xref ref-type="fig" rid="F4">4E–F</xref>)), dorsal skin texture smooth, granules and tubercles weak (vs. dorsal skin texture relatively rough with more distinct granules and tubercles in paratypes <named-content xmlns:xlink="http://www.w3.org/1999/xlink" content-type="dwc:institutional_code" xlink:type="simple">SYS</named-content> a004502, <!--PageBreak   -->4504–4507), and ventral surface of hand and foot light brown (vs. ventral surface of hand and foot grey white in paratypes <named-content xmlns:xlink="http://www.w3.org/1999/xlink" content-type="dwc:institutional_code" xlink:type="simple">SYS</named-content> a004502–4504).</p></tp:treatment-sec><tp:treatment-sec sec-type="etymology" id="SECID0E3SGK"><title>Etymology.</title><p>The specific epithet “nankunensis” is in reference to the type locality of the new species: Mt. Nankun. We propose the common English name “Nankunshan Horned Toad” and Chinese name “Nan Kun Shan Jiao Chan (南昆山角蟾)”.</p></tp:treatment-sec><tp:treatment-sec sec-type="distribution" id="SECID0ELTGK"><title>Distribution and habits.</title><p>Currently, <italic><tp:taxon-name><tp:taxon-name-part taxon-name-part-type="genus" reg="Megophrys">Megophrys</tp:taxon-name-part><tp:taxon-name-part taxon-name-part-type="species" reg="nankunensis">nankunensis</tp:taxon-name-part></tp:taxon-name></italic> sp. nov. is known only from the type locality, Mt. Nankun in Longmen County, Guangdong Province, China. It inhabits forest floor, leaf litter and the nearby undergrowth rocky mountainous streams (2–3 m wide) surrounded by moist subtropical evergreen broadleaved forests <!--PageBreak   -->at elevations between 300–600 m. Breeding season of <italic><tp:taxon-name><tp:taxon-name-part taxon-name-part-type="genus" reg="Megophrys">M.</tp:taxon-name-part><tp:taxon-name-part taxon-name-part-type="species" reg="nankunensis">nankunensis</tp:taxon-name-part></tp:taxon-name></italic> sp. nov. is from October to the following March, males were found calling under the leaf litter or rocks (Fig. <xref ref-type="fig" rid="F5">5A</xref>) on the ground in the flowing streams, besides, a pair were observed exposed on the floor in a flowing stream, about 2.5 m wide, prior to amplexus (Fig. <xref ref-type="fig" rid="F5">5B</xref>) at 20:09 P.<tp:taxon-name><tp:taxon-name-part taxon-name-part-type="genus" reg="Megophrys">M.</tp:taxon-name-part></tp:taxon-name> on 20 October 2015. Tadpoles were not observed in this period.</p><fig id="F5" position="float" orientation="portrait"><label>Figure 5.</label><caption><p>Ecology and behavior of <italic><tp:taxon-name><tp:taxon-name-part taxon-name-part-type="genus" reg="Megophrys">Megophrys</tp:taxon-name-part><tp:taxon-name-part taxon-name-part-type="species" reg="nankunensis">nankunensis</tp:taxon-name-part></tp:taxon-name></italic> sp. nov. <bold>A</bold> an adult male observed under the rock in the flowing stream <bold>B</bold> pair of <italic><tp:taxon-name><tp:taxon-name-part taxon-name-part-type="genus" reg="Megophrys">M.</tp:taxon-name-part><tp:taxon-name-part taxon-name-part-type="species" reg="nankunensis">nankunensis</tp:taxon-name-part></tp:taxon-name></italic> sp. nov. observed exposed on leave litters in a flowing stream, about 2.5 m wide, prior to amplexus.</p></caption><graphic xmlns:xlink="http://www.w3.org/1999/xlink" xlink:href="zookeys-851-113-g005.jpg" position="float" orientation="portrait" xlink:type="simple" id="oo_305779.jpg"/></fig></tp:treatment-sec><tp:treatment-sec><!--Section generated to contain objects referenced in tp:taxon-treatment.--><table-wrap id="T4" position="float" orientation="portrait"><label>Table 4.</label><caption><p>Measurements (in mm; minimum-maximum, mean ± SD) of the type series of <italic><tp:taxon-name><tp:taxon-name-part taxon-name-part-type="genus" reg="Megophrys">Megophrys</tp:taxon-name-part><tp:taxon-name-part taxon-name-part-type="species" reg="dongguanensis">dongguanensis</tp:taxon-name-part></tp:taxon-name></italic> sp. nov. and <italic><tp:taxon-name><tp:taxon-name-part taxon-name-part-type="genus" reg="Megophrys">M.</tp:taxon-name-part><tp:taxon-name-part taxon-name-part-type="species" reg="nankunensis">nankunensis</tp:taxon-name-part></tp:taxon-name></italic>. sp. nov., respectively.</p></caption><table id="TID0EVREK" rules="all"><tbody><tr><th rowspan="2" colspan="1">Species</th><th rowspan="1" colspan="1"><italic><tp:taxon-name><tp:taxon-name-part taxon-name-part-type="genus" reg="Megophrys">Megophrys</tp:taxon-name-part><tp:taxon-name-part taxon-name-part-type="species" reg="dongguanensis">dongguanensis</tp:taxon-name-part></tp:taxon-name></italic> sp. nov.</th><th rowspan="1" colspan="2"><italic><tp:taxon-name><tp:taxon-name-part taxon-name-part-type="genus" reg="Megophrys">Megophrys</tp:taxon-name-part><tp:taxon-name-part taxon-name-part-type="species" reg="nankunensis">nankunensis</tp:taxon-name-part></tp:taxon-name></italic> sp. nov.</th></tr><tr><th rowspan="1" colspan="1">Males (n = 9)</th><th rowspan="1" colspan="1">Males (n = 11)</th><th rowspan="1" colspan="1">Females (n = 2)</th></tr><tr><td rowspan="1" colspan="1">
                    <abbrev xmlns:xlink="http://www.w3.org/1999/xlink" xlink:title="snout‒vent length" id="ABBRID0E1ZCK" xlink:type="simple">SVL</abbrev>
                  </td><td rowspan="1" colspan="1">30.2–39.3 (36.3 ± 3.3)</td><td rowspan="1" colspan="1">29.9–34.9 (32.7 ± 1.5)</td><td rowspan="1" colspan="1">39.4–41.9</td></tr><tr><td rowspan="1" colspan="1">
                    <abbrev xmlns:xlink="http://www.w3.org/1999/xlink" xlink:title="head length" id="ABBRID0EM1CK" xlink:type="simple">HDL</abbrev>
                  </td><td rowspan="1" colspan="1">11.1–12.6 (12.0 ± 0.5)</td><td rowspan="1" colspan="1">9.0–11.3 (10.0 ± 0.7)</td><td rowspan="1" colspan="1">11.9–12.5</td></tr><tr><td rowspan="1" colspan="1">
                    <abbrev xmlns:xlink="http://www.w3.org/1999/xlink" xlink:title="head width" id="ABBRID0E51CK" xlink:type="simple">HDW</abbrev>
                  </td><td rowspan="1" colspan="1">11.5–13.2 (12.8 ± 0.6)</td><td rowspan="1" colspan="1">10.1–12.6 (10.9 ± 0.7)</td><td rowspan="1" colspan="1">13.0–13.7</td></tr><tr><td rowspan="1" colspan="1">
                    <abbrev xmlns:xlink="http://www.w3.org/1999/xlink" xlink:title="snout length" id="ABBRID0EQ2CK" xlink:type="simple">SNT</abbrev>
                  </td><td rowspan="1" colspan="1">3.7–4.6 (4.2 ± 0.3)</td><td rowspan="1" colspan="1">2.8–3.7 (3.3 ± 0.3)</td><td rowspan="1" colspan="1">4.1–4.4</td></tr><tr><td rowspan="1" colspan="1">
                    <abbrev xmlns:xlink="http://www.w3.org/1999/xlink" xlink:title="internasal distance" id="ABBRID0EC3CK" xlink:type="simple">IND</abbrev>
                  </td><td rowspan="1" colspan="1">3.7–3.9 (3.6 ± 0.2)</td><td rowspan="1" colspan="1">2.2–3.8 (3.1 ± 0.5)</td><td rowspan="1" colspan="1">3.1–3.9</td></tr><tr><td rowspan="1" colspan="1">
                    <abbrev xmlns:xlink="http://www.w3.org/1999/xlink" xlink:title="interorbital distance" id="ABBRID0EU3CK" xlink:type="simple">IOD</abbrev>
                  </td><td rowspan="1" colspan="1">3.2–3.6 (3.5 ± 0.2)</td><td rowspan="1" colspan="1">2.4–3.4 (2.8 ± 0.3)</td><td rowspan="1" colspan="1">3.1–3.2</td></tr><tr><td rowspan="1" colspan="1">
                    <abbrev xmlns:xlink="http://www.w3.org/1999/xlink" xlink:title="eye diameter" id="ABBRID0EG4CK" xlink:type="simple">ED</abbrev>
                  </td><td rowspan="1" colspan="1">4.6–5.2 (4.9 ± 0.2)</td><td rowspan="1" colspan="1">3.1–4.4 (3.8 ± 0.4)</td><td rowspan="1" colspan="1">4.7–5.2</td></tr><tr><td rowspan="1" colspan="1">
                    <abbrev xmlns:xlink="http://www.w3.org/1999/xlink" xlink:title="tympanum diameter" id="ABBRID0EY4CK" xlink:type="simple">TD</abbrev>
                  </td><td rowspan="1" colspan="1">2.1–2.8 (2.5 ± 0.3)</td><td rowspan="1" colspan="1">1.4–2.4 (1.9 ± 0.3)</td><td rowspan="1" colspan="1">2.6–2.7</td></tr><tr><td rowspan="1" colspan="1">
                    <abbrev xmlns:xlink="http://www.w3.org/1999/xlink" xlink:title="tympanum–eye distance" id="ABBRID0EK5CK" xlink:type="simple">TED</abbrev>
                  </td><td rowspan="1" colspan="1">1.9–2.4 (2.1 ± 0.1)</td><td rowspan="1" colspan="1">0.8–1.7 (1.2 ± 0.2)</td><td rowspan="1" colspan="1">2.2–2.3</td></tr><tr><td rowspan="1" colspan="1">
                    <abbrev xmlns:xlink="http://www.w3.org/1999/xlink" xlink:title="hand length" id="ABBRID0E35CK" xlink:type="simple">HND</abbrev>
                  </td><td rowspan="1" colspan="1">8.3–9.8 (9.2 ± 0.5)</td><td rowspan="1" colspan="1">6.7–8.6 (7.5 ± 0.5)</td><td rowspan="1" colspan="1">9.7–10.2</td></tr><tr><td rowspan="1" colspan="1">
                    <abbrev xmlns:xlink="http://www.w3.org/1999/xlink" xlink:title="radioulna length" id="ABBRID0EO6CK" xlink:type="simple">RAD</abbrev>
                  </td><td rowspan="1" colspan="1">8.2–9.7 (9.2 ± 0.5)</td><td rowspan="1" colspan="1">5.5–8.4 (6.6 ± 0.7)</td><td rowspan="1" colspan="1">8.0–8.4</td></tr><tr><td rowspan="1" colspan="1">
                    <abbrev xmlns:xlink="http://www.w3.org/1999/xlink" xlink:title="foot length" id="ABBRID0EAADK" xlink:type="simple">FTL</abbrev>
                  </td><td rowspan="1" colspan="1">13.4–16.5 (15.5 ± 1.08)</td><td rowspan="1" colspan="1">10.9–14.1 (12.2 ± 0.7)</td><td rowspan="1" colspan="1">14.6–15.3</td></tr><tr><td rowspan="1" colspan="1">
                    <abbrev xmlns:xlink="http://www.w3.org/1999/xlink" xlink:title="tibia length" id="ABBRID0ESADK" xlink:type="simple">TIB</abbrev>
                  </td><td rowspan="1" colspan="1">19.9–23.4 (22.2 ± 1.11)</td><td rowspan="1" colspan="1">16.3–21.6 (18.2 ± 1.4)</td><td rowspan="1" colspan="1">22.6–25.5</td></tr><tr><td rowspan="1" colspan="1"><abbrev xmlns:xlink="http://www.w3.org/1999/xlink" xlink:title="head length" id="ABBRID0EEBDK" xlink:type="simple">HDL</abbrev>/<abbrev xmlns:xlink="http://www.w3.org/1999/xlink" xlink:title="snout‒vent length" id="ABBRID0EIBDK" xlink:type="simple">SVL</abbrev></td><td rowspan="1" colspan="1">0.32–0.37 (0.33 ± 0.02)</td><td rowspan="1" colspan="1">0.27–0.33 (0.31 ± 0.02)</td><td rowspan="1" colspan="1">0.30</td></tr><tr><td rowspan="1" colspan="1"><abbrev xmlns:xlink="http://www.w3.org/1999/xlink" xlink:title="head width" id="ABBRID0EZBDK" xlink:type="simple">HDW</abbrev>/<abbrev xmlns:xlink="http://www.w3.org/1999/xlink" xlink:title="snout‒vent length" id="ABBRID0E4BDK" xlink:type="simple">SVL</abbrev></td><td rowspan="1" colspan="1">0.33–0.40 (0.35 ± 0.02)</td><td rowspan="1" colspan="1">0.30–0.37 (0.33 ± 0.02)</td><td rowspan="1" colspan="1">0.33</td></tr><tr><td rowspan="1" colspan="1"><abbrev xmlns:xlink="http://www.w3.org/1999/xlink" xlink:title="head width" id="ABBRID0EOCDK" xlink:type="simple">HDW</abbrev>/<abbrev xmlns:xlink="http://www.w3.org/1999/xlink" xlink:title="head length" id="ABBRID0ESCDK" xlink:type="simple">HDL</abbrev></td><td rowspan="1" colspan="1">1.04–1.09 (1.06 ± 0.02)</td><td rowspan="1" colspan="1">1.00–1.20 (1.10 ± 0.06)</td><td rowspan="1" colspan="1">1.09–1.10</td></tr><tr><td rowspan="1" colspan="1"><abbrev xmlns:xlink="http://www.w3.org/1999/xlink" xlink:title="snout length" id="ABBRID0EDDDK" xlink:type="simple">SNT</abbrev>/<abbrev xmlns:xlink="http://www.w3.org/1999/xlink" xlink:title="head length" id="ABBRID0EHDDK" xlink:type="simple">HDL</abbrev></td><td rowspan="1" colspan="1">0.33–0.37 (0.35 ± 0.01)</td><td rowspan="1" colspan="1">0.28–0.40 (0.33 ± 0.03)</td><td rowspan="1" colspan="1">0.35</td></tr><tr><td rowspan="1" colspan="1"><abbrev xmlns:xlink="http://www.w3.org/1999/xlink" xlink:title="snout length" id="ABBRID0EYDDK" xlink:type="simple">SNT</abbrev>/<abbrev xmlns:xlink="http://www.w3.org/1999/xlink" xlink:title="snout‒vent length" id="ABBRID0E3DDK" xlink:type="simple">SVL</abbrev></td><td rowspan="1" colspan="1">0.11–0.12 (0.12 ± 0.01)</td><td rowspan="1" colspan="1">0.08–0.11 (0.10 ± 0.01)</td><td rowspan="1" colspan="1">0.10–0.11</td></tr><tr><td rowspan="1" colspan="1"><abbrev xmlns:xlink="http://www.w3.org/1999/xlink" xlink:title="internasal distance" id="ABBRID0ENEDK" xlink:type="simple">IND</abbrev>/<abbrev xmlns:xlink="http://www.w3.org/1999/xlink" xlink:title="head width" id="ABBRID0EREDK" xlink:type="simple">HDW</abbrev></td><td rowspan="1" colspan="1">0.26–0.30 (0.28 ± 0.01)</td><td rowspan="1" colspan="1">0.21–0.34 (0.28 ± 0.04)</td><td rowspan="1" colspan="1">0.24–0.28</td></tr><tr><td rowspan="1" colspan="1"><abbrev xmlns:xlink="http://www.w3.org/1999/xlink" xlink:title="interorbital distance" id="ABBRID0ECFDK" xlink:type="simple">IOD</abbrev>/<abbrev xmlns:xlink="http://www.w3.org/1999/xlink" xlink:title="head width" id="ABBRID0EGFDK" xlink:type="simple">HDW</abbrev></td><td rowspan="1" colspan="1">0.27–0.28 (0.27 ± 0.01)</td><td rowspan="1" colspan="1">0.23–0.30 (0.26 ± 0.02)</td><td rowspan="1" colspan="1">0.23–0.24</td></tr><tr><td rowspan="1" colspan="1"><abbrev xmlns:xlink="http://www.w3.org/1999/xlink" xlink:title="eye diameter" id="ABBRID0EXFDK" xlink:type="simple">ED</abbrev>/<abbrev xmlns:xlink="http://www.w3.org/1999/xlink" xlink:title="head length" id="ABBRID0E2FDK" xlink:type="simple">HDL</abbrev></td><td rowspan="1" colspan="1">0.37–0.44 (0.40 ± 0.02)</td><td rowspan="1" colspan="1">0.34–0.41 (0.38 ± 0.02)</td><td rowspan="1" colspan="1">0.39–0.42</td></tr><tr><td rowspan="1" colspan="1"><abbrev xmlns:xlink="http://www.w3.org/1999/xlink" xlink:title="eye diameter" id="ABBRID0EMGDK" xlink:type="simple">ED</abbrev>/<abbrev xmlns:xlink="http://www.w3.org/1999/xlink" xlink:title="snout‒vent length" id="ABBRID0EQGDK" xlink:type="simple">SVL</abbrev></td><td rowspan="1" colspan="1">0.12–0.16 (0.14 ± 0.02)</td><td rowspan="1" colspan="1">0.09–0.13 (0.11 ± 0.01)</td><td rowspan="1" colspan="1">0.12</td></tr><tr><td rowspan="1" colspan="1"><abbrev xmlns:xlink="http://www.w3.org/1999/xlink" xlink:title="tympanum diameter" id="ABBRID0EBHDK" xlink:type="simple">TD</abbrev>/<abbrev xmlns:xlink="http://www.w3.org/1999/xlink" xlink:title="eye diameter" id="ABBRID0EFHDK" xlink:type="simple">ED</abbrev></td><td rowspan="1" colspan="1">0.42–0.60 (0.51 ± 0.06)</td><td rowspan="1" colspan="1">0.43–0.61 (0.50 ± 0.06)</td><td rowspan="1" colspan="1">0.49–0.57</td></tr><tr><td rowspan="1" colspan="1"><abbrev xmlns:xlink="http://www.w3.org/1999/xlink" xlink:title="tympanum–eye distance" id="ABBRID0EWHDK" xlink:type="simple">TED</abbrev>/<abbrev xmlns:xlink="http://www.w3.org/1999/xlink" xlink:title="tympanum diameter" id="ABBRID0E1HDK" xlink:type="simple">TD</abbrev></td><td rowspan="1" colspan="1">0.73–1.09 (0.88 ± 0.14)</td><td rowspan="1" colspan="1">0.58–0.74 (0.66 ± 0.05)</td><td rowspan="1" colspan="1">0.85</td></tr><tr><td rowspan="1" colspan="1"><abbrev xmlns:xlink="http://www.w3.org/1999/xlink" xlink:title="hand length" id="ABBRID0ELIDK" xlink:type="simple">HND</abbrev>/<abbrev xmlns:xlink="http://www.w3.org/1999/xlink" xlink:title="snout‒vent length" id="ABBRID0EPIDK" xlink:type="simple">SVL</abbrev></td><td rowspan="1" colspan="1">0.24–0.28 (0.25 ± 0.01)</td><td rowspan="1" colspan="1">0.21–0.25 (0.23 ± 0.01)</td><td rowspan="1" colspan="1">0.24–0.25</td></tr><tr><td rowspan="1" colspan="1"><abbrev xmlns:xlink="http://www.w3.org/1999/xlink" xlink:title="radioulna length" id="ABBRID0EAJDK" xlink:type="simple">RAD</abbrev>/<abbrev xmlns:xlink="http://www.w3.org/1999/xlink" xlink:title="snout‒vent length" id="ABBRID0EEJDK" xlink:type="simple">SVL</abbrev></td><td rowspan="1" colspan="1">0.24–0.28 (0.25 ± 0.01)</td><td rowspan="1" colspan="1">0.16–0.25 (0.20 ± 0.02)</td><td rowspan="1" colspan="1">0.20</td></tr><tr><td rowspan="1" colspan="1"><abbrev xmlns:xlink="http://www.w3.org/1999/xlink" xlink:title="tibia length" id="ABBRID0EVJDK" xlink:type="simple">TIB</abbrev>/<abbrev xmlns:xlink="http://www.w3.org/1999/xlink" xlink:title="snout‒vent length" id="ABBRID0EZJDK" xlink:type="simple">SVL</abbrev></td><td rowspan="1" colspan="1">0.41–0.46 (0.43 ± 0.02)</td><td rowspan="1" colspan="1">0.35–0.42 (0.37 ± 0.01)</td><td rowspan="1" colspan="1">0.37</td></tr><tr><td rowspan="1" colspan="1"><abbrev xmlns:xlink="http://www.w3.org/1999/xlink" xlink:title="foot length" id="ABBRID0EKKDK" xlink:type="simple">FTL</abbrev>/<abbrev xmlns:xlink="http://www.w3.org/1999/xlink" xlink:title="snout‒vent length" id="ABBRID0EOKDK" xlink:type="simple">SVL</abbrev></td><td rowspan="1" colspan="1">0.58–0.70 (0.61 ± 0.04)</td><td rowspan="1" colspan="1">0.53–0.62 (0.56 ± 0.03)</td><td rowspan="1" colspan="1">0.57–0.61</td></tr></tbody></table></table-wrap><table-wrap id="T5" position="float" orientation="portrait"><label>Table 5.</label><caption><p>Diagnostic characters separating the seven new species described in this study from <italic><tp:taxon-name><tp:taxon-name-part taxon-name-part-type="genus" reg="Megophrys">Megophrys</tp:taxon-name-part><tp:taxon-name-part taxon-name-part-type="species" reg="feii">feii</tp:taxon-name-part></tp:taxon-name></italic> (incertae sedis) and 33 recognizing species of the <tp:taxon-name><tp:taxon-name-part taxon-name-part-type="genus" reg="Megophrys">Megophrys</tp:taxon-name-part><tp:taxon-name-part taxon-name-part-type="authority">s.l. allocated to the</tp:taxon-name-part><tp:taxon-name-part taxon-name-part-type="infraspecific-rank">subgenus</tp:taxon-name-part><tp:taxon-name-part taxon-name-part-type="subgenus" reg="Panophrys">Panophrys</tp:taxon-name-part></tp:taxon-name>.</p></caption><table id="TID0EKEFK" rules="all"><tbody><tr><th rowspan="2" colspan="1">Species</th><th rowspan="1" colspan="2">
                    <abbrev xmlns:xlink="http://www.w3.org/1999/xlink" xlink:title="snout‒vent length" id="ABBRID0EKMDK" xlink:type="simple">SVL</abbrev>
                  </th><th rowspan="2" colspan="1">Horn-like tubercle at edge of upper eyelid<sup>1</sup></th><th rowspan="2" colspan="1">Vomerine teeth<sup>2</sup></th><th rowspan="2" colspan="1">Tongue<sup>3</sup></th><th rowspan="2" colspan="1">Lateral fringes on toes<sup>4</sup></th><th rowspan="2" colspan="1">Toes<sup>5</sup></th><th rowspan="2" colspan="1"><abbrev xmlns:xlink="http://www.w3.org/1999/xlink" xlink:title="tympanum diameter" id="ABBRID0ELNDK" xlink:type="simple">TD</abbrev>/<abbrev xmlns:xlink="http://www.w3.org/1999/xlink" xlink:title="eye diameter" id="ABBRID0EPNDK" xlink:type="simple">ED</abbrev></th><th rowspan="2" colspan="1"><abbrev xmlns:xlink="http://www.w3.org/1999/xlink" xlink:title="tibia length" id="ABBRID0EWNDK" xlink:type="simple">TIB</abbrev>/<abbrev xmlns:xlink="http://www.w3.org/1999/xlink" xlink:title="snout‒vent length" id="ABBRID0E1NDK" xlink:type="simple">SVL</abbrev></th></tr><tr><th rowspan="1" colspan="1">males (N)</th><th rowspan="1" colspan="1">females (N)</th></tr><tr><td rowspan="1" colspan="1">
                    <bold><italic><tp:taxon-name>
                          <tp:taxon-name-part taxon-name-part-type="genus" reg="Megophrys">M.</tp:taxon-name-part>
                          <tp:taxon-name-part taxon-name-part-type="species" reg="dongguanensis">dongguanensis</tp:taxon-name-part>
                        </tp:taxon-name></italic></bold>
                  </td><td rowspan="1" colspan="1">30.2–39.3 (9)</td><td rowspan="1" colspan="1">/</td><td rowspan="1" colspan="1">+</td><td rowspan="1" colspan="1">+</td><td rowspan="1" colspan="1">‒</td><td rowspan="1" colspan="1">‒</td><td rowspan="1" colspan="1">+</td><td rowspan="1" colspan="1">0.42–0.60</td><td rowspan="1" colspan="1">0.41–0.46</td></tr><tr><td rowspan="1" colspan="1">
                    <bold><italic><tp:taxon-name>
                          <tp:taxon-name-part taxon-name-part-type="genus" reg="Megophrys">M.</tp:taxon-name-part>
                          <tp:taxon-name-part taxon-name-part-type="species" reg="nankunensis">nankunensis</tp:taxon-name-part>
                        </tp:taxon-name></italic></bold>
                  </td><td rowspan="1" colspan="1">29.9–34.9 (11)</td><td rowspan="1" colspan="1">39.4–41.9 (2)</td><td rowspan="1" colspan="1">+</td><td rowspan="1" colspan="1">+</td><td rowspan="1" colspan="1">‒</td><td rowspan="1" colspan="1">‒</td><td rowspan="1" colspan="1">+</td><td rowspan="1" colspan="1">0.43–0.61</td><td rowspan="1" colspan="1">0.35–0.42</td></tr><tr><td rowspan="1" colspan="1">
                    <bold><italic><tp:taxon-name>
                          <tp:taxon-name-part taxon-name-part-type="genus" reg="Megophrys">M.</tp:taxon-name-part>
                          <tp:taxon-name-part taxon-name-part-type="species" reg="jiulianensis">jiulianensis</tp:taxon-name-part>
                        </tp:taxon-name></italic></bold>
                  </td><td rowspan="1" colspan="1">30.4–33.9 (9)</td><td rowspan="1" colspan="1">34.1–37.5 (2)</td><td rowspan="1" colspan="1">+</td><td rowspan="1" colspan="1">+</td><td rowspan="1" colspan="1">+</td><td rowspan="1" colspan="1">‒</td><td rowspan="1" colspan="1">+</td><td rowspan="1" colspan="1">0.50–0.59</td><td rowspan="1" colspan="1">0.44–0.48</td></tr><tr><td rowspan="1" colspan="1">
                    <bold><italic><tp:taxon-name>
                          <tp:taxon-name-part taxon-name-part-type="genus" reg="Megophrys">M.</tp:taxon-name-part>
                          <tp:taxon-name-part taxon-name-part-type="species" reg="nanlingensis">nanlingensis</tp:taxon-name-part>
                        </tp:taxon-name></italic></bold>
                  </td><td rowspan="1" colspan="1">30.5–37.3 (10)</td><td rowspan="1" colspan="1">/</td><td rowspan="1" colspan="1">+</td><td rowspan="1" colspan="1">+</td><td rowspan="1" colspan="1">+</td><td rowspan="1" colspan="1">+</td><td rowspan="1" colspan="1">+</td><td rowspan="1" colspan="1">0.43–0.57</td><td rowspan="1" colspan="1">0.45–0.51</td></tr><tr><td rowspan="1" colspan="1">
                    <bold><italic><tp:taxon-name>
                          <tp:taxon-name-part taxon-name-part-type="genus" reg="Megophrys">M.</tp:taxon-name-part>
                          <tp:taxon-name-part taxon-name-part-type="species" reg="wugongensis">wugongensis</tp:taxon-name-part>
                        </tp:taxon-name></italic></bold>
                  </td><td rowspan="1" colspan="1">31.0–34.1 (4)</td><td rowspan="1" colspan="1">38.5–42.8 (9)</td><td rowspan="1" colspan="1">+</td><td rowspan="1" colspan="1">‒</td><td rowspan="1" colspan="1">‒</td><td rowspan="1" colspan="1">‒</td><td rowspan="1" colspan="1">+</td><td rowspan="1" colspan="1">0.45–0.53</td><td rowspan="1" colspan="1">0.37–0.44</td></tr><tr><td rowspan="1" colspan="1">
                    <bold><italic><tp:taxon-name>
                          <tp:taxon-name-part taxon-name-part-type="genus" reg="Megophrys">M.</tp:taxon-name-part>
                          <tp:taxon-name-part taxon-name-part-type="species" reg="mufumontana">mufumontana</tp:taxon-name-part>
                        </tp:taxon-name></italic></bold>
                  </td><td rowspan="1" colspan="1">30.1–30.8 (2)</td><td rowspan="1" colspan="1">36.3 (2)</td><td rowspan="1" colspan="1">+</td><td rowspan="1" colspan="1">‒</td><td rowspan="1" colspan="1">‒</td><td rowspan="1" colspan="1">+</td><td rowspan="1" colspan="1">+</td><td rowspan="1" colspan="1">0.51–0.58</td><td rowspan="1" colspan="1">0.47–0.53</td></tr><tr><td rowspan="1" colspan="1"><italic><tp:taxon-name><tp:taxon-name-part taxon-name-part-type="genus" reg="Megophrys">M.</tp:taxon-name-part><tp:taxon-name-part taxon-name-part-type="species" reg="acu">acu</tp:taxon-name-part></tp:taxon-name></italic>ta</td><td rowspan="1" colspan="1">27.1–33.0 (10)</td><td rowspan="1" colspan="1">28.1–33.6 (4)</td><td rowspan="1" colspan="1">++</td><td rowspan="1" colspan="1">‒</td><td rowspan="1" colspan="1">‒</td><td rowspan="1" colspan="1">+</td><td rowspan="1" colspan="1">+</td><td rowspan="1" colspan="1">0.57–0.71</td><td rowspan="1" colspan="1">0.38–0.45</td></tr><tr><td rowspan="1" colspan="1">
                    <italic><tp:taxon-name>
                        <tp:taxon-name-part taxon-name-part-type="genus" reg="Megophrys">M.</tp:taxon-name-part>
                        <tp:taxon-name-part taxon-name-part-type="species" reg="baolongensis">baolongensis</tp:taxon-name-part>
                      </tp:taxon-name></italic>
                  </td><td rowspan="1" colspan="1">42.0–45.0 (5)</td><td rowspan="1" colspan="1">/</td><td rowspan="1" colspan="1">+</td><td rowspan="1" colspan="1">‒</td><td rowspan="1" colspan="1">+</td><td rowspan="1" colspan="1">‒</td><td rowspan="1" colspan="1">‒</td><td rowspan="1" colspan="1">0.41</td><td rowspan="1" colspan="1">0.46</td></tr><tr><td rowspan="1" colspan="1">
                    <italic><tp:taxon-name>
                        <tp:taxon-name-part taxon-name-part-type="genus" reg="Megophrys">M.</tp:taxon-name-part>
                        <tp:taxon-name-part taxon-name-part-type="species" reg="binchuanensis">binchuanensis</tp:taxon-name-part>
                      </tp:taxon-name></italic>
                  </td><td rowspan="1" colspan="1">32.0–36.0 (4)</td><td rowspan="1" colspan="1">40.2–42.5 (2)</td><td rowspan="1" colspan="1">‒</td><td rowspan="1" colspan="1">‒</td><td rowspan="1" colspan="1">+ or ‒</td><td rowspan="1" colspan="1">++</td><td rowspan="1" colspan="1">+</td><td rowspan="1" colspan="1">0.33–0.50</td><td rowspan="1" colspan="1">0.46–0.48</td></tr><tr><td rowspan="1" colspan="1">
                    <italic><tp:taxon-name>
                        <tp:taxon-name-part taxon-name-part-type="genus" reg="Megophrys">M.</tp:taxon-name-part>
                        <tp:taxon-name-part taxon-name-part-type="species" reg="binlingensis">binlingensis</tp:taxon-name-part>
                      </tp:taxon-name></italic>
                  </td><td rowspan="1" colspan="1">45.1–51.0 (3)</td><td rowspan="1" colspan="1">/</td><td rowspan="1" colspan="1">‒</td><td rowspan="1" colspan="1">‒</td><td rowspan="1" colspan="1">+</td><td rowspan="1" colspan="1">/</td><td rowspan="1" colspan="1">+</td><td rowspan="1" colspan="1">0.47–0.52</td><td rowspan="1" colspan="1">0.52–0.53</td></tr><tr><td rowspan="1" colspan="1"><italic><tp:taxon-name><tp:taxon-name-part taxon-name-part-type="genus" reg="Megophrys">M.</tp:taxon-name-part><tp:taxon-name-part taxon-name-part-type="species" reg="boettger">boettger</tp:taxon-name-part></tp:taxon-name></italic>i</td><td rowspan="1" colspan="1">34.5–37.8 (20)</td><td rowspan="1" colspan="1">39.7–46.8 (10)</td><td rowspan="1" colspan="1">+</td><td rowspan="1" colspan="1">‒</td><td rowspan="1" colspan="1">+</td><td rowspan="1" colspan="1">++</td><td rowspan="1" colspan="1">+</td><td rowspan="1" colspan="1">0.40–0.67</td><td rowspan="1" colspan="1">0.45–0.49</td></tr><tr><td rowspan="1" colspan="1">
                    <italic><tp:taxon-name>
                        <tp:taxon-name-part taxon-name-part-type="genus" reg="Megophrys">M.</tp:taxon-name-part>
                        <tp:taxon-name-part taxon-name-part-type="species" reg="brachykolos">brachykolos</tp:taxon-name-part>
                      </tp:taxon-name></italic>
                  </td><td rowspan="1" colspan="1">33.7–39.3 (5)</td><td rowspan="1" colspan="1">33.9–45.9 (2)</td><td rowspan="1" colspan="1">+</td><td rowspan="1" colspan="1">‒</td><td rowspan="1" colspan="1">‒</td><td rowspan="1" colspan="1">‒</td><td rowspan="1" colspan="1">+</td><td rowspan="1" colspan="1">&gt; 0.50</td><td rowspan="1" colspan="1">0.37–0.42</td></tr><tr><td rowspan="1" colspan="1">
                    <italic><tp:taxon-name>
                        <tp:taxon-name-part taxon-name-part-type="genus" reg="Megophrys">M.</tp:taxon-name-part>
                        <tp:taxon-name-part taxon-name-part-type="species" reg="caudoprocta">caudoprocta</tp:taxon-name-part>
                      </tp:taxon-name></italic>
                  </td><td rowspan="1" colspan="1">81.3 (1)</td><td rowspan="1" colspan="1">/</td><td rowspan="1" colspan="1">++</td><td rowspan="1" colspan="1">+</td><td rowspan="1" colspan="1">‒</td><td rowspan="1" colspan="1">/</td><td rowspan="1" colspan="1">+</td><td rowspan="1" colspan="1">0.50</td><td rowspan="1" colspan="1">0.51</td></tr><tr><td rowspan="1" colspan="1">
                    <italic><tp:taxon-name>
                        <tp:taxon-name-part taxon-name-part-type="genus" reg="Megophrys">M.</tp:taxon-name-part>
                        <tp:taxon-name-part taxon-name-part-type="species" reg="cheni">cheni</tp:taxon-name-part>
                      </tp:taxon-name></italic>
                  </td><td rowspan="1" colspan="1">26.2–29.5 (15)</td><td rowspan="1" colspan="1">31.8–34.1 (3)</td><td rowspan="1" colspan="1">+</td><td rowspan="1" colspan="1">‒</td><td rowspan="1" colspan="1">++</td><td rowspan="1" colspan="1">++</td><td rowspan="1" colspan="1">+</td><td rowspan="1" colspan="1">0.41–0.54</td><td rowspan="1" colspan="1">0.50–0.54</td></tr><tr><td rowspan="1" colspan="1">
                    <italic><tp:taxon-name>
                        <tp:taxon-name-part taxon-name-part-type="genus" reg="Megophrys">M.</tp:taxon-name-part>
                        <tp:taxon-name-part taxon-name-part-type="species" reg="daweimontis">daweimontis</tp:taxon-name-part>
                      </tp:taxon-name></italic>
                  </td><td rowspan="1" colspan="1">34.0–37.0 (18)</td><td rowspan="1" colspan="1">40.0–46.0 (3)</td><td rowspan="1" colspan="1">+</td><td rowspan="1" colspan="1">+</td><td rowspan="1" colspan="1">/</td><td rowspan="1" colspan="1">‒</td><td rowspan="1" colspan="1">‒</td><td rowspan="1" colspan="1">/</td><td rowspan="1" colspan="1">0.54</td></tr><tr><td rowspan="1" colspan="1">
                    <italic><tp:taxon-name>
                        <tp:taxon-name-part taxon-name-part-type="genus" reg="Megophrys">M.</tp:taxon-name-part>
                        <tp:taxon-name-part taxon-name-part-type="species" reg="fansipanensis">fansipanensis</tp:taxon-name-part>
                      </tp:taxon-name></italic>
                  </td><td rowspan="1" colspan="1">30.9–44.3 (13)</td><td rowspan="1" colspan="1">41.7–42.5 (2)</td><td rowspan="1" colspan="1">+</td><td rowspan="1" colspan="1">+</td><td rowspan="1" colspan="1">+</td><td rowspan="1" colspan="1">‒</td><td rowspan="1" colspan="1">‒</td><td rowspan="1" colspan="1">0.53–0.80</td><td rowspan="1" colspan="1">0.49–0.59</td></tr><tr><td rowspan="1" colspan="1">
                    <italic><tp:taxon-name>
                        <tp:taxon-name-part taxon-name-part-type="genus" reg="Megophrys">M.</tp:taxon-name-part>
                        <tp:taxon-name-part taxon-name-part-type="species" reg="feii">feii</tp:taxon-name-part>
                      </tp:taxon-name></italic>
                  </td><td rowspan="1" colspan="1">24.3–25.1 (4)</td><td rowspan="1" colspan="1">28.2–28.9 (2)</td><td rowspan="1" colspan="1">+</td><td rowspan="1" colspan="1">‒</td><td rowspan="1" colspan="1">+</td><td rowspan="1" colspan="1">++</td><td rowspan="1" colspan="1">+</td><td rowspan="1" colspan="1">0.51–0.58</td><td rowspan="1" colspan="1">0.48–0.55</td></tr><tr><td rowspan="1" colspan="1">
                    <italic><tp:taxon-name>
                        <tp:taxon-name-part taxon-name-part-type="genus" reg="Megophrys">M.</tp:taxon-name-part>
                        <tp:taxon-name-part taxon-name-part-type="species" reg="hoanglienensis">hoanglienensis</tp:taxon-name-part>
                      </tp:taxon-name></italic>
                  </td><td rowspan="1" colspan="1">37.4–47.6 (11)</td><td rowspan="1" colspan="1">59.6 (1)</td><td rowspan="1" colspan="1">+</td><td rowspan="1" colspan="1">+</td><td rowspan="1" colspan="1">+</td><td rowspan="1" colspan="1">‒</td><td rowspan="1" colspan="1">‒</td><td rowspan="1" colspan="1">0.54–0.75</td><td rowspan="1" colspan="1">0.44–0.63</td></tr><tr><td rowspan="1" colspan="1"><italic><tp:taxon-name><tp:taxon-name-part taxon-name-part-type="genus" reg="Megophrys">M.</tp:taxon-name-part><tp:taxon-name-part taxon-name-part-type="species" reg="huangshanensi">huangshanensi</tp:taxon-name-part></tp:taxon-name></italic>s</td><td rowspan="1" colspan="1">36.0–41.6 (4)</td><td rowspan="1" colspan="1">44.2 (1)</td><td rowspan="1" colspan="1">+</td><td rowspan="1" colspan="1">‒</td><td rowspan="1" colspan="1">+</td><td rowspan="1" colspan="1">‒</td><td rowspan="1" colspan="1">‒</td><td rowspan="1" colspan="1">&lt;0.50</td><td rowspan="1" colspan="1">0.42–0.45</td></tr><tr><td rowspan="1" colspan="1">
                    <italic><tp:taxon-name>
                        <tp:taxon-name-part taxon-name-part-type="genus" reg="Megophrys">M.</tp:taxon-name-part>
                        <tp:taxon-name-part taxon-name-part-type="species" reg="insularis">insularis</tp:taxon-name-part>
                      </tp:taxon-name></italic>
                  </td><td rowspan="1" colspan="1">36.8–41.2 (5)</td><td rowspan="1" colspan="1">47.1 (1)</td><td rowspan="1" colspan="1">+</td><td rowspan="1" colspan="1">+</td><td rowspan="1" colspan="1">+</td><td rowspan="1" colspan="1">‒</td><td rowspan="1" colspan="1">+</td><td rowspan="1" colspan="1">0.46–0.57</td><td rowspan="1" colspan="1">0.40–0.43</td></tr><tr><td rowspan="1" colspan="1">
                    <italic><tp:taxon-name>
                        <tp:taxon-name-part taxon-name-part-type="genus" reg="Megophrys">M.</tp:taxon-name-part>
                        <tp:taxon-name-part taxon-name-part-type="species" reg="jingdongensis">jingdongensis</tp:taxon-name-part>
                      </tp:taxon-name></italic>
                  </td><td rowspan="1" colspan="1">53.0–56.5 (3)</td><td rowspan="1" colspan="1">63.5 (1)</td><td rowspan="1" colspan="1">+</td><td rowspan="1" colspan="1">+</td><td rowspan="1" colspan="1">+</td><td rowspan="1" colspan="1">++</td><td rowspan="1" colspan="1">+++</td><td rowspan="1" colspan="1">/</td><td rowspan="1" colspan="1">0.58–0.59</td></tr><tr><td rowspan="1" colspan="1">
                    <italic><tp:taxon-name>
                        <tp:taxon-name-part taxon-name-part-type="genus" reg="Megophrys">M.</tp:taxon-name-part>
                        <tp:taxon-name-part taxon-name-part-type="species" reg="jinggangensis">jinggangensis</tp:taxon-name-part>
                      </tp:taxon-name></italic>
                  </td><td rowspan="1" colspan="1">35.1–36.7 (2)</td><td rowspan="1" colspan="1">38.4–41.6 (3)</td><td rowspan="1" colspan="1">++</td><td rowspan="1" colspan="1">+</td><td rowspan="1" colspan="1">‒</td><td rowspan="1" colspan="1">+</td><td rowspan="1" colspan="1">+</td><td rowspan="1" colspan="1">0.73–0.88</td><td rowspan="1" colspan="1">0.47–0.50</td></tr><tr><td rowspan="1" colspan="1">
                    <italic><tp:taxon-name>
                        <tp:taxon-name-part taxon-name-part-type="genus" reg="Megophrys">M.</tp:taxon-name-part>
                        <tp:taxon-name-part taxon-name-part-type="species" reg="kuatunensis">kuatunensis</tp:taxon-name-part>
                      </tp:taxon-name></italic>
                  </td><td rowspan="1" colspan="1">26.2–29.6 (13)</td><td rowspan="1" colspan="1">37.4 (1)</td><td rowspan="1" colspan="1">+</td><td rowspan="1" colspan="1">‒</td><td rowspan="1" colspan="1">+</td><td rowspan="1" colspan="1">+</td><td rowspan="1" colspan="1">‒</td><td rowspan="1" colspan="1">0.44</td><td rowspan="1" colspan="1">0.38–0.48</td></tr><tr><td rowspan="1" colspan="1">
                    <italic><tp:taxon-name>
                        <tp:taxon-name-part taxon-name-part-type="genus" reg="Megophrys">M.</tp:taxon-name-part>
                        <tp:taxon-name-part taxon-name-part-type="species" reg="latidactyla">latidactyla</tp:taxon-name-part>
                      </tp:taxon-name></italic>
                  </td><td rowspan="1" colspan="1">38.9 (1)</td><td rowspan="1" colspan="1">/</td><td rowspan="1" colspan="1">++</td><td rowspan="1" colspan="1">+</td><td rowspan="1" colspan="1">‒</td><td rowspan="1" colspan="1">++</td><td rowspan="1" colspan="1">+</td><td rowspan="1" colspan="1">0.85</td><td rowspan="1" colspan="1">0.52</td></tr><tr><td rowspan="1" colspan="1">
                    <italic><tp:taxon-name>
                        <tp:taxon-name-part taxon-name-part-type="genus" reg="Megophrys">M.</tp:taxon-name-part>
                        <tp:taxon-name-part taxon-name-part-type="species" reg="leishanensis">leishanensis</tp:taxon-name-part>
                      </tp:taxon-name></italic>
                  </td><td rowspan="1" colspan="1">30.4–38.7 (10)</td><td rowspan="1" colspan="1">42.3 (2)</td><td rowspan="1" colspan="1">+</td><td rowspan="1" colspan="1">‒</td><td rowspan="1" colspan="1">‒</td><td rowspan="1" colspan="1">‒</td><td rowspan="1" colspan="1">+</td><td rowspan="1" colspan="1">/</td><td rowspan="1" colspan="1">/</td></tr><tr><td rowspan="1" colspan="1">
                    <italic><tp:taxon-name>
                        <tp:taxon-name-part taxon-name-part-type="genus" reg="Megophrys">M.</tp:taxon-name-part>
                        <tp:taxon-name-part taxon-name-part-type="species" reg="liboensis">liboensis</tp:taxon-name-part>
                      </tp:taxon-name></italic>
                  </td><td rowspan="1" colspan="1">34.7–67.7 (5)</td><td rowspan="1" colspan="1">60.8–70.6 (8)</td><td rowspan="1" colspan="1">+++</td><td rowspan="1" colspan="1">+</td><td rowspan="1" colspan="1">+</td><td rowspan="1" colspan="1">++</td><td rowspan="1" colspan="1">+</td><td rowspan="1" colspan="1">0.48–0.78</td><td rowspan="1" colspan="1">0.44–0.61</td></tr><tr><td rowspan="1" colspan="1">
                    <italic><tp:taxon-name>
                        <tp:taxon-name-part taxon-name-part-type="genus" reg="Megophrys">M.</tp:taxon-name-part>
                        <tp:taxon-name-part taxon-name-part-type="species" reg="lini">lini</tp:taxon-name-part>
                      </tp:taxon-name></italic>
                  </td><td rowspan="1" colspan="1">34.1–39.7 (20)</td><td rowspan="1" colspan="1">37.0–39.9 (4)</td><td rowspan="1" colspan="1">+</td><td rowspan="1" colspan="1">‒</td><td rowspan="1" colspan="1">‒</td><td rowspan="1" colspan="1">++</td><td rowspan="1" colspan="1">+</td><td rowspan="1" colspan="1">0.40–0.60</td><td rowspan="1" colspan="1">0.46–0.53</td></tr><tr><td rowspan="1" colspan="1">
                    <italic><tp:taxon-name>
                        <tp:taxon-name-part taxon-name-part-type="genus" reg="Megophrys">M.</tp:taxon-name-part>
                        <tp:taxon-name-part taxon-name-part-type="species" reg="lishuiensis">lishuiensis</tp:taxon-name-part>
                      </tp:taxon-name></italic>
                  </td><td rowspan="1" colspan="1">30.7–34.7 (13)</td><td rowspan="1" colspan="1">36.9–40.4 (3)</td><td rowspan="1" colspan="1">+</td><td rowspan="1" colspan="1">‒</td><td rowspan="1" colspan="1">‒</td><td rowspan="1" colspan="1">‒</td><td rowspan="1" colspan="1">‒</td><td rowspan="1" colspan="1">/</td><td rowspan="1" colspan="1">/</td></tr><tr><td rowspan="1" colspan="1"><italic><tp:taxon-name><tp:taxon-name-part taxon-name-part-type="genus" reg="Megophrys">M.</tp:taxon-name-part><tp:taxon-name-part taxon-name-part-type="species" reg="mino">mino</tp:taxon-name-part></tp:taxon-name></italic>r</td><td rowspan="1" colspan="1">34.5–41.2 (4)</td><td rowspan="1" colspan="1">/</td><td rowspan="1" colspan="1">‒</td><td rowspan="1" colspan="1">‒</td><td rowspan="1" colspan="1">+</td><td rowspan="1" colspan="1">‒</td><td rowspan="1" colspan="1">+</td><td rowspan="1" colspan="1">0.8–0.83</td><td rowspan="1" colspan="1">0.46–0.48</td></tr><tr><td rowspan="1" colspan="1">
                    <italic><tp:taxon-name>
                        <tp:taxon-name-part taxon-name-part-type="genus" reg="Megophrys">M.</tp:taxon-name-part>
                        <tp:taxon-name-part taxon-name-part-type="species" reg="obesa">obesa</tp:taxon-name-part>
                      </tp:taxon-name></italic>
                  </td><td rowspan="1" colspan="1">35.6 (1)</td><td rowspan="1" colspan="1">37.5–41.2 (6)</td><td rowspan="1" colspan="1">+</td><td rowspan="1" colspan="1">‒</td><td rowspan="1" colspan="1">‒</td><td rowspan="1" colspan="1">‒</td><td rowspan="1" colspan="1">+</td><td rowspan="1" colspan="1">0.51–0.66</td><td rowspan="1" colspan="1">0.41–0.47</td></tr><tr><td rowspan="1" colspan="1">
                    <italic><tp:taxon-name>
                        <tp:taxon-name-part taxon-name-part-type="genus" reg="Megophrys">M.</tp:taxon-name-part>
                        <tp:taxon-name-part taxon-name-part-type="species" reg="ombrophila">ombrophila</tp:taxon-name-part>
                      </tp:taxon-name></italic>
                  </td><td rowspan="1" colspan="1">27.4–34.5 (5)</td><td rowspan="1" colspan="1">32.8–35.0 (4)</td><td rowspan="1" colspan="1">+</td><td rowspan="1" colspan="1">‒</td><td rowspan="1" colspan="1">‒</td><td rowspan="1" colspan="1">‒</td><td rowspan="1" colspan="1">‒</td><td rowspan="1" colspan="1">0.52–0.69</td><td rowspan="1" colspan="1">0.32–0.41</td></tr><tr><td rowspan="1" colspan="1">
                    <italic><tp:taxon-name>
                        <tp:taxon-name-part taxon-name-part-type="genus" reg="Megophrys">M.</tp:taxon-name-part>
                        <tp:taxon-name-part taxon-name-part-type="species" reg="omeimontis">omeimontis</tp:taxon-name-part>
                      </tp:taxon-name></italic>
                  </td><td rowspan="1" colspan="1">56.0–59.5 (10)</td><td rowspan="1" colspan="1">68.0–72.5 (3)</td><td rowspan="1" colspan="1">+</td><td rowspan="1" colspan="1">+</td><td rowspan="1" colspan="1">+</td><td rowspan="1" colspan="1">+</td><td rowspan="1" colspan="1">+</td><td rowspan="1" colspan="1">/</td><td rowspan="1" colspan="1">0.52–0.56</td></tr><tr><td rowspan="1" colspan="1">
                    <italic><tp:taxon-name>
                        <tp:taxon-name-part taxon-name-part-type="genus" reg="Megophrys">M.</tp:taxon-name-part>
                        <tp:taxon-name-part taxon-name-part-type="species" reg="palpebralespinosa">palpebralespinosa</tp:taxon-name-part>
                      </tp:taxon-name></italic>
                  </td><td rowspan="1" colspan="1">36.2–38.0 (2)</td><td rowspan="1" colspan="1">/</td><td rowspan="1" colspan="1">++</td><td rowspan="1" colspan="1">+</td><td rowspan="1" colspan="1">‒</td><td rowspan="1" colspan="1">++</td><td rowspan="1" colspan="1">+++</td><td rowspan="1" colspan="1">/</td><td rowspan="1" colspan="1">0.55</td></tr><tr><td rowspan="1" colspan="1">
                    <italic><tp:taxon-name>
                        <tp:taxon-name-part taxon-name-part-type="genus" reg="Megophrys">M.</tp:taxon-name-part>
                        <tp:taxon-name-part taxon-name-part-type="species" reg="rubrimera">rubrimera</tp:taxon-name-part>
                      </tp:taxon-name></italic>
                  </td><td rowspan="1" colspan="1">26.7–30.5 (8)</td><td rowspan="1" colspan="1">/</td><td rowspan="1" colspan="1">+</td><td rowspan="1" colspan="1">+</td><td rowspan="1" colspan="1">+</td><td rowspan="1" colspan="1">+</td><td rowspan="1" colspan="1">‒</td><td rowspan="1" colspan="1">0.58–0.76</td><td rowspan="1" colspan="1">0.48–0.56</td></tr><tr><td rowspan="1" colspan="1">
                    <italic><tp:taxon-name>
                        <tp:taxon-name-part taxon-name-part-type="genus" reg="Megophrys">M.</tp:taxon-name-part>
                        <tp:taxon-name-part taxon-name-part-type="species" reg="sangzhiensis">sangzhiensis</tp:taxon-name-part>
                      </tp:taxon-name></italic>
                  </td><td rowspan="1" colspan="1">54.7 (1)</td><td rowspan="1" colspan="1">/</td><td rowspan="1" colspan="1">+</td><td rowspan="1" colspan="1">+</td><td rowspan="1" colspan="1">+</td><td rowspan="1" colspan="1">+</td><td rowspan="1" colspan="1">+</td><td rowspan="1" colspan="1">0.62</td><td rowspan="1" colspan="1">0.59</td></tr><tr><td rowspan="1" colspan="1">
                    <italic><tp:taxon-name>
                        <tp:taxon-name-part taxon-name-part-type="genus" reg="Megophrys">M.</tp:taxon-name-part>
                        <tp:taxon-name-part taxon-name-part-type="species" reg="shuichengensis">shuichengensis</tp:taxon-name-part>
                      </tp:taxon-name></italic>
                  </td><td rowspan="1" colspan="1">102.0–118.3 (7)</td><td rowspan="1" colspan="1">99.8–115.6 (6)</td><td rowspan="1" colspan="1">++</td><td rowspan="1" colspan="1">‒</td><td rowspan="1" colspan="1">+</td><td rowspan="1" colspan="1">++</td><td rowspan="1" colspan="1">+++</td><td rowspan="1" colspan="1">0.67</td><td rowspan="1" colspan="1">0.43–0.47</td></tr><tr><td rowspan="1" colspan="1">
                    <italic><tp:taxon-name>
                        <tp:taxon-name-part taxon-name-part-type="genus" reg="Megophrys">M.</tp:taxon-name-part>
                        <tp:taxon-name-part taxon-name-part-type="species" reg="spinata">spinata</tp:taxon-name-part>
                      </tp:taxon-name></italic>
                  </td><td rowspan="1" colspan="1">47.2–54.4 (18)</td><td rowspan="1" colspan="1">54.0–55.0 (2)</td><td rowspan="1" colspan="1">‒</td><td rowspan="1" colspan="1">‒</td><td rowspan="1" colspan="1">+</td><td rowspan="1" colspan="1">++</td><td rowspan="1" colspan="1">+++</td><td rowspan="1" colspan="1">0.43</td><td rowspan="1" colspan="1">0.56–0.58</td></tr><tr><td rowspan="1" colspan="1">
                    <italic><tp:taxon-name>
                        <tp:taxon-name-part taxon-name-part-type="genus" reg="Megophrys">M.</tp:taxon-name-part>
                        <tp:taxon-name-part taxon-name-part-type="species" reg="tuberogranulatus">tuberogranulatus</tp:taxon-name-part>
                      </tp:taxon-name></italic>
                  </td><td rowspan="1" colspan="1">33.2–39.6 (9)</td><td rowspan="1" colspan="1">50.5 (1)</td><td rowspan="1" colspan="1">+ or ‒</td><td rowspan="1" colspan="1">‒</td><td rowspan="1" colspan="1">‒</td><td rowspan="1" colspan="1">‒</td><td rowspan="1" colspan="1">+</td><td rowspan="1" colspan="1">0.50</td><td rowspan="1" colspan="1">0.45–0.51</td></tr><tr><td rowspan="1" colspan="1">
                    <italic><tp:taxon-name>
                        <tp:taxon-name-part taxon-name-part-type="genus" reg="Megophrys">M.</tp:taxon-name-part>
                        <tp:taxon-name-part taxon-name-part-type="species" reg="wuliangshanensis">wuliangshanensis</tp:taxon-name-part>
                      </tp:taxon-name></italic>
                  </td><td rowspan="1" colspan="1">27.3–31.6 (10)</td><td rowspan="1" colspan="1">41.0–41.5 (2)</td><td rowspan="1" colspan="1">‒</td><td rowspan="1" colspan="1">‒</td><td rowspan="1" colspan="1">+ or ‒</td><td rowspan="1" colspan="1">‒</td><td rowspan="1" colspan="1">‒</td><td rowspan="1" colspan="1">0.50</td><td rowspan="1" colspan="1">0.50–0.51</td></tr><tr><td rowspan="1" colspan="1">
                    <italic><tp:taxon-name>
                        <tp:taxon-name-part taxon-name-part-type="genus" reg="Megophrys">M.</tp:taxon-name-part>
                        <tp:taxon-name-part taxon-name-part-type="species" reg="wushanensis">wushanensis</tp:taxon-name-part>
                      </tp:taxon-name></italic>
                  </td><td rowspan="1" colspan="1">30.4–35.5 (10)</td><td rowspan="1" colspan="1">38.4 (1)</td><td rowspan="1" colspan="1">‒</td><td rowspan="1" colspan="1">‒</td><td rowspan="1" colspan="1">‒</td><td rowspan="1" colspan="1">‒ (in female), ++ (in male)</td><td rowspan="1" colspan="1">+</td><td rowspan="1" colspan="1">0.50</td><td rowspan="1" colspan="1">0.47–0.48</td></tr></tbody></table><table-wrap-foot><fn><p><sup>1</sup> long point (+++); slightly large (++), small (+), absent or indistinct (‒); <sup>2</sup> present (+), or absent (‒); <sup>3</sup> notched (++), feebly notched (+), or not notched (‒); <sup>4</sup> wide (++), narrow (+), lacking (‒); <sup>5</sup> at least one-fourth webbed (+++), at most one-fourth webbed (++), with rudimentary webbing (+), or without webbing (‒).</p></fn></table-wrap-foot></table-wrap><fig id="F2" position="float" orientation="portrait"><label>Figure 2.</label><caption><p>Bayesian inference tree derived from partial DNA sequences of the mitochondrial <abbrev xmlns:xlink="http://www.w3.org/1999/xlink" xlink:title="16S ribosomal RNA gene" id="ABBRID0EODCI" xlink:type="simple">16S</abbrev> rRNA + <abbrev xmlns:xlink="http://www.w3.org/1999/xlink" xlink:title="cytochrome C oxidase 1 gene" id="ABBRID0ESDCI" xlink:type="simple">CO1</abbrev> genes.</p></caption><graphic xmlns:xlink="http://www.w3.org/1999/xlink" xlink:href="zookeys-851-113-g002.jpg" position="float" orientation="portrait" xlink:type="simple" id="oo_305776.jpg"/></fig></tp:treatment-sec><ref-list><ref id="B41"><mixed-citation xmlns:xlink="http://www.w3.org/1999/xlink" xlink:type="simple"><person-group><name name-style="western"><surname>Yang</surname><given-names>JH</given-names></name><name name-style="western"><surname>Wang</surname><given-names>J</given-names></name><name name-style="western"><surname>Wang</surname><given-names>YY</given-names></name></person-group> (<year>2018</year>) <article-title>A new species of the genus <italic><tp:taxon-name><tp:taxon-name-part taxon-name-part-type="genus">Megophrys</tp:taxon-name-part></tp:taxon-name></italic> (<tp:taxon-name><tp:taxon-name-part taxon-name-part-type="order">Anura</tp:taxon-name-part></tp:taxon-name>: <tp:taxon-name><tp:taxon-name-part taxon-name-part-type="family">Megophryidae</tp:taxon-name-part></tp:taxon-name>) from Yunnan Province, China.</article-title><source>Zootaxa</source><volume>4413</volume>(<issue>2</issue>): <fpage>325</fpage>–<lpage>338</lpage>. <ext-link xlink:type="simple" ext-link-type="doi" xlink:href="10.11646/zootaxa.4413.2.5">https://doi.org/10.11646/zootaxa.4413.2.5</ext-link></mixed-citation></ref></ref-list></tp:taxon-treatment>
