# Supplementary material for: Description of six new species of the subgenus Panophrys within the genus Megophrys (Anura, Megophryidae) from southeastern China based on molecular and morphological data
Source: Zookeys. 2019 Jun 3;851:113–64. doi: 10.3897/zookeys.851.29107 (PMC6557908; doi:10.3897/zookeys.851.29107)
Supplement: XML Treatment for Megophrys (Panophrys) jiulianensis [file zookeys.851.29107-treatment3.xml]

<!DOCTYPE tp:taxon-treatment
  PUBLIC "-//TaxonX//DTD Taxonomic Treatment Publishing DTD v0 20100105//EN" "tax-treatment-NSO.dtd">
<tp:taxon-treatment xmlns:tp="http://www.plazi.org/taxpub"><tp:treatment-meta><kwd-group><label>Taxon classification</label><kwd><named-content xmlns:xlink="http://www.w3.org/1999/xlink" content-type="kingdom">Animalia</named-content></kwd><kwd><named-content xmlns:xlink="http://www.w3.org/1999/xlink" content-type="order">Anura</named-content></kwd><kwd><named-content xmlns:xlink="http://www.w3.org/1999/xlink" content-type="family">Megophryidae</named-content></kwd></kwd-group><mixed-citation publication-type="journal"><person-group><name><surname>Wang</surname><given-names>Jian</given-names></name><name><surname>Lyu</surname><given-names>Zhi-Tong</given-names></name><name><surname>Liu</surname><given-names>Zu-Yao</given-names></name><name><surname>Liao</surname><given-names>Cheng-Kai</given-names></name><name><surname>Zeng</surname><given-names>Zhao-Chi</given-names></name><name><surname>Zhao</surname><given-names>Jian</given-names></name><name><surname>Li</surname><given-names>Yu-Long</given-names></name><name><surname>Wang</surname><given-names>Ying-Yong</given-names></name></person-group><article-title>Description of six new species of the subgenus <tp:taxon-name><tp:taxon-name-part taxon-name-part-type="genus" reg="Megophrys"/><tp:taxon-name-part taxon-name-part-type="subgenus" reg="Panophrys">Panophrys</tp:taxon-name-part></tp:taxon-name> within the genus <italic><tp:taxon-name><tp:taxon-name-part taxon-name-part-type="genus" reg="Megophrys">Megophrys</tp:taxon-name-part></tp:taxon-name></italic> (<tp:taxon-name><tp:taxon-name-part taxon-name-part-type="order">Anura</tp:taxon-name-part></tp:taxon-name>, <tp:taxon-name><tp:taxon-name-part taxon-name-part-type="family">Megophryidae</tp:taxon-name-part></tp:taxon-name>) from southeastern China based on molecular and morphological data</article-title><source>Zookeys</source><day>03</day><month>6</month><year>2019</year><volume>851</volume><fpage>113</fpage><lpage>164</lpage><pub-id pub-id-type="doi">10.3897/zookeys.851.29107</pub-id></mixed-citation></tp:treatment-meta><tp:nomenclature><tp:taxon-name><tp:taxon-name-part taxon-name-part-type="genus" reg="Megophrys">Megophrys</tp:taxon-name-part> (<tp:taxon-name-part taxon-name-part-type="subgenus" reg="Panophrys">Panophrys</tp:taxon-name-part>) <tp:taxon-name-part taxon-name-part-type="species" reg="jiulianensis">jiulianensis</tp:taxon-name-part><object-id xmlns:xlink="http://www.w3.org/1999/xlink" content-type="zoobank" xlink:type="simple">http://zoobank.org/2B18FD8D-520D-4531-AA9B-852E0E2AC92A</object-id></tp:taxon-name><tp:taxon-authority>J. Wang, Zeng, Lyu &amp; Y.Y. Wang</tp:taxon-authority><tp:taxon-status xmlns:xlink="http://www.w3.org/1999/xlink" xlink:type="simple">sp. nov.</tp:taxon-status><xref ref-type="fig" rid="F6">Fig. 6</xref><xref ref-type="table" rid="T6">, Table 6</xref></tp:nomenclature><tp:treatment-sec sec-type="Holotype" id="SECID0EXXGK"><title>Holotype.</title><p><named-content xmlns:xlink="http://www.w3.org/1999/xlink" content-type="dwc:institutional_code" xlink:type="simple">SYS</named-content> a002112, adult male, collected by Yu-Long Li on 2 May 2013 from Daqiutian Protection Station (<named-content xmlns:xlink="http://www.w3.org/1999/xlink" content-type="dwc:verbatimCoordinates" xlink:type="simple"><named-content content-type="geo-json" specific-use="{&#34;type&#34;:&#34;Point&#34;,&#34;coordinates&#34;:[114.441258,24.576386]}" id="NCID0EEYGK" xlink:type="simple">24°34'34.99"N, 114°26'28.53"E</named-content></named-content>; 560 m a.s.l.) of Mt. Jiulian, Longnan County, Ganzhou City, Jiangxi Province, China.</p></tp:treatment-sec><tp:treatment-sec sec-type="Paratypes (nine males &amp; two females)" id="SECID0EJYGK"><title>Paratypes (nine males &amp; two females).</title><p><named-content xmlns:xlink="http://www.w3.org/1999/xlink" content-type="dwc:institutional_code" xlink:type="simple">SYS</named-content> a002110, 2111, adult females, collected by Yu-Long Li on 3 May 2013 from Xiagongtang Protection Station (<named-content xmlns:xlink="http://www.w3.org/1999/xlink" content-type="dwc:verbatimCoordinates" xlink:type="simple"><named-content content-type="geo-json" specific-use="{&#34;type&#34;:&#34;Point&#34;,&#34;coordinates&#34;:[114.465783,24.537983]}" id="NCID0EWYGK" xlink:type="simple">24°32'16.74"N, 114°27'56.82"E</named-content></named-content>; 770 m a.s.l.) of Mt. Jiulian; <named-content xmlns:xlink="http://www.w3.org/1999/xlink" content-type="dwc:institutional_code" xlink:type="simple">SYS</named-content> a001007, 1009, adult males, collected by Run-Lin Li on 23 July 2010 from Daqiutian Protection Station of Mt. Jiulian; <named-content xmlns:xlink="http://www.w3.org/1999/xlink" content-type="dwc:institutional_code" xlink:type="simple">SYS</named-content> a002107–2109, 2113–2114, <named-content xmlns:xlink="http://www.w3.org/1999/xlink" content-type="dwc:institutional_code" xlink:type="simple">SYS</named-content> a002115/CIB110008, adult males, collected by Yu-Long Li on 1–4 May 2013 from Xiagongtang Protection Station and Daqiutian Protection Station of Mt. Jiulian at elevations between 400–800 m a.s.l.; <named-content xmlns:xlink="http://www.w3.org/1999/xlink" content-type="dwc:institutional_code" xlink:type="simple">SYS</named-content> a002031, adult male, collected by Run-Lin Li on 20 Marth 2013 from Mt. Nankun (<named-content xmlns:xlink="http://www.w3.org/1999/xlink" content-type="dwc:verbatimCoordinates" xlink:type="simple"><named-content content-type="geo-json" specific-use="{&#34;type&#34;:&#34;Point&#34;,&#34;coordinates&#34;:[113.844303,23.639428]}" id="NCID0EOZGK" xlink:type="simple">23°38'21.94"N, 113°50'39.49"E</named-content></named-content>; 610 m a.s.l.), Longmen County, Huizhou City, Guangdong Province, China.</p></tp:treatment-sec><tp:treatment-sec sec-type="diagnosis" id="SECID0ETZGK"><title>Diagnosis.</title><p>(1) Body slender and small-sized, <abbrev xmlns:xlink="http://www.w3.org/1999/xlink" xlink:title="snout‒vent length" id="ABBRID0EZZGK" xlink:type="simple">SVL</abbrev> 30.4–33.9 mm in nine adult males, 34.1–37.5 mm in two adult females; (2) head width slightly larger than head length, <abbrev xmlns:xlink="http://www.w3.org/1999/xlink" xlink:title="head width" id="ABBRID0E4ZGK" xlink:type="simple">HDW</abbrev>/<abbrev xmlns:xlink="http://www.w3.org/1999/xlink" xlink:title="head length" id="ABBRID0EB1GK" xlink:type="simple">HDL</abbrev> ratio 1.04–1.06; (3) snout rounded in dorsal view; (4) eye large, tympanum distinct, moderate-sized, <abbrev xmlns:xlink="http://www.w3.org/1999/xlink" xlink:title="tympanum diameter" id="ABBRID0EF1GK" xlink:type="simple">TD</abbrev>/<abbrev xmlns:xlink="http://www.w3.org/1999/xlink" xlink:title="eye diameter" id="ABBRID0EJ1GK" xlink:type="simple">ED</abbrev> ratio 0.50–0.59; (5) weak vomerine ridge bearing vomerine teeth; (6) tongue weakly notched posteriorly; (7) hindlimbs slender, heels overlapping when the flexed hindlimbs are held at right angles to the body axis, tibia-tarsal articulation reaching forward to the middle of eye when hindlimb is stretched along the side of the body; (8) absence of lateral fringes on fingers, presence of an indistinct subarticular tubercle on the bases of each finger, relative finger lengths II &lt; I &lt; IV &lt; III; (9) toes with rudimentary webbing at their bases and without lateral fringes, subarticular tubercles only present at the base of toe I and II; (10) dorsal skin rough, presence of black spines on granules of dorsal skin, and occasionally present on canthus rostralis and margin of tympanum, presence of large tubercles on flanks, dorsal body and limbs; (11) four prominent parallel dorsolateral ridges with granules bearing black spines on back of trunk, the middle two ridges forming a X-shaped ridge occasionally; (12) a reddish horn-like tubercle bearing a black spine at its tip at the edge of eye lid; (13) distinct supratympanic fold bearing black spines; (14) beige to brownish red above, with an hollow dark triangle between eyes and a rectangular dark marking on the center of the back of trunk; (15) males with a single subgular vocal sac, and presence of nuptial pads bearing darker nuptial spines on dorsal surface of the first and second fingers in adult males during breeding season, respectively; (16) gravid females bear creamy yellow oocytes.</p></tp:treatment-sec><tp:treatment-sec sec-type="comparisons" id="SECID0EN1GK"><title>Comparisons.</title><p>Comparative data of <italic><tp:taxon-name><tp:taxon-name-part taxon-name-part-type="genus" reg="Megophrys">Megophrys</tp:taxon-name-part><tp:taxon-name-part taxon-name-part-type="species" reg="jiulianensis">jiulianensis</tp:taxon-name-part></tp:taxon-name></italic> sp. nov. with <italic><tp:taxon-name><tp:taxon-name-part taxon-name-part-type="genus" reg="Megophrys">M.</tp:taxon-name-part><tp:taxon-name-part taxon-name-part-type="species" reg="dongduanensis">dongduanensis</tp:taxon-name-part></tp:taxon-name></italic> sp. nov., <italic><tp:taxon-name><tp:taxon-name-part taxon-name-part-type="genus" reg="Megophrys">M.</tp:taxon-name-part><tp:taxon-name-part taxon-name-part-type="species" reg="nankunensis">nankunensis</tp:taxon-name-part></tp:taxon-name></italic> sp. nov., <italic><tp:taxon-name><tp:taxon-name-part taxon-name-part-type="genus" reg="Megophrys">M.</tp:taxon-name-part><tp:taxon-name-part taxon-name-part-type="species" reg="feii">feii</tp:taxon-name-part></tp:taxon-name></italic> and the 33 recognized members of the <tp:taxon-name><tp:taxon-name-part taxon-name-part-type="genus" reg="Megophrys">Megophrys</tp:taxon-name-part><tp:taxon-name-part taxon-name-part-type="authority">s.l. allocated to the</tp:taxon-name-part><tp:taxon-name-part taxon-name-part-type="infraspecific-rank">subgenus</tp:taxon-name-part><tp:taxon-name-part taxon-name-part-type="subgenus" reg="Panophrys">Panophrys</tp:taxon-name-part></tp:taxon-name> are listed in Table <xref ref-type="table" rid="T5">5</xref>.</p><p><italic><tp:taxon-name><tp:taxon-name-part taxon-name-part-type="genus" reg="Megophrys">Megophrys</tp:taxon-name-part><tp:taxon-name-part taxon-name-part-type="species" reg="jiulianensis">jiulianensis</tp:taxon-name-part></tp:taxon-name></italic> sp. nov. is sympatric with <italic><tp:taxon-name><tp:taxon-name-part taxon-name-part-type="genus" reg="Megophrys">M.</tp:taxon-name-part><tp:taxon-name-part taxon-name-part-type="species" reg="nankunensis">nankunensis</tp:taxon-name-part></tp:taxon-name></italic> sp. nov. in Mt. Nankun, but it can be easily distinguished from the later by heels overlapping when the flexed hindlimbs are held at right angles to the body axis (vs. heels not meeting), <abbrev xmlns:xlink="http://www.w3.org/1999/xlink" xlink:title="tibia length" id="ABBRID0EL4GK" xlink:type="simple">TIB</abbrev>/<abbrev xmlns:xlink="http://www.w3.org/1999/xlink" xlink:title="snout‒vent length" id="ABBRID0EP4GK" xlink:type="simple">SVL</abbrev> ratio 0.61–0.68 (vs. <abbrev xmlns:xlink="http://www.w3.org/1999/xlink" xlink:title="tibia length" id="ABBRID0ET4GK" xlink:type="simple">TIB</abbrev>/<abbrev xmlns:xlink="http://www.w3.org/1999/xlink" xlink:title="snout‒vent length" id="ABBRID0EX4GK" xlink:type="simple">SVL</abbrev> ratio 0.35–0.42), supratympanic fold not forming a supraaxillary gland above insertion of arm (vs. supratympanic fold forming a depressed supraaxillary gland), presence of black spines on dorsal skin (vs. absent); besides, <italic><tp:taxon-name><tp:taxon-name-part taxon-name-part-type="genus" reg="Megophrys">M.</tp:taxon-name-part><tp:taxon-name-part taxon-name-part-type="species" reg="jiulianensis">jiulianensis</tp:taxon-name-part></tp:taxon-name></italic> sp. nov. differs from <italic><tp:taxon-name><tp:taxon-name-part taxon-name-part-type="genus" reg="Megophrys">M.</tp:taxon-name-part><tp:taxon-name-part taxon-name-part-type="species" reg="dongguanensis">dongguanensis</tp:taxon-name-part></tp:taxon-name></italic> sp. nov. by the notched tongue vs. (not notched), heels overlapping when the flexed hindlimbs are held at right angles to the body axis (vs. heels not meeting), <abbrev xmlns:xlink="http://www.w3.org/1999/xlink" xlink:title="tibia length" id="ABBRID0ER5GK" xlink:type="simple">TIB</abbrev>/<abbrev xmlns:xlink="http://www.w3.org/1999/xlink" xlink:title="snout‒vent length" id="ABBRID0EV5GK" xlink:type="simple">SVL</abbrev> ratio 0.61–0.68 (vs. <abbrev xmlns:xlink="http://www.w3.org/1999/xlink" xlink:title="tibia length" id="ABBRID0EZ5GK" xlink:type="simple">TIB</abbrev>/<abbrev xmlns:xlink="http://www.w3.org/1999/xlink" xlink:title="snout‒vent length" id="ABBRID0E45GK" xlink:type="simple">SVL</abbrev> ratio 0.41–0.46).</p><p>With significantly smaller body size, <abbrev xmlns:xlink="http://www.w3.org/1999/xlink" xlink:title="snout‒vent length" id="ABBRID0ED6GK" xlink:type="simple">SVL</abbrev> 30.4–33.9 mm in males and 34.1–37.5 mm in females, <italic><tp:taxon-name><tp:taxon-name-part taxon-name-part-type="genus" reg="Megophrys">M.</tp:taxon-name-part><tp:taxon-name-part taxon-name-part-type="species" reg="jiulianensis">jiulianensis</tp:taxon-name-part></tp:taxon-name></italic> sp. nov. differs from the 17 members with larger <abbrev xmlns:xlink="http://www.w3.org/1999/xlink" xlink:title="snout‒vent length" id="ABBRID0ES6GK" xlink:type="simple">SVL</abbrev> values: <italic><tp:taxon-name><tp:taxon-name-part taxon-name-part-type="genus" reg="Megophrys">M.</tp:taxon-name-part><tp:taxon-name-part taxon-name-part-type="species" reg="baolongensis">baolongensis</tp:taxon-name-part></tp:taxon-name></italic> (42.0–45.0 mm in males), <italic><tp:taxon-name><tp:taxon-name-part taxon-name-part-type="genus" reg="Megophrys">M.</tp:taxon-name-part><tp:taxon-name-part taxon-name-part-type="species" reg="binchuanensis">binchuanensis</tp:taxon-name-part></tp:taxon-name></italic> (40.2–42.5 mm in females), <italic><tp:taxon-name><tp:taxon-name-part taxon-name-part-type="genus" reg="Megophrys">M.</tp:taxon-name-part><tp:taxon-name-part taxon-name-part-type="species" reg="binlingensis">binlingensis</tp:taxon-name-part></tp:taxon-name></italic> (45.1–51.0 mm in males), <italic><tp:taxon-name><tp:taxon-name-part taxon-name-part-type="genus" reg="Megophrys">M.</tp:taxon-name-part><tp:taxon-name-part taxon-name-part-type="species" reg="caudoprocta">caudoprocta</tp:taxon-name-part></tp:taxon-name></italic> (81.3 mm in single male), <italic><tp:taxon-name><tp:taxon-name-part taxon-name-part-type="genus" reg="Megophrys">M.</tp:taxon-name-part><tp:taxon-name-part taxon-name-part-type="species" reg="daweimontis">daweimontis</tp:taxon-name-part></tp:taxon-name></italic> (40.0–46.0 mm in females), <italic><tp:taxon-name><tp:taxon-name-part taxon-name-part-type="genus" reg="Megophrys">M.</tp:taxon-name-part><tp:taxon-name-part taxon-name-part-type="species" reg="fansipanensis">fansipanensis</tp:taxon-name-part></tp:taxon-name></italic> (41.7–42.5 mm in females), <italic><tp:taxon-name><tp:taxon-name-part taxon-name-part-type="genus" reg="Megophrys">M.</tp:taxon-name-part><tp:taxon-name-part taxon-name-part-type="species" reg="hoanglienensis">hoanglienensis</tp:taxon-name-part></tp:taxon-name></italic> (37.4–47.6 mm in males, 59.6 mm in single female), <italic><tp:taxon-name><tp:taxon-name-part taxon-name-part-type="genus" reg="Megophrys">M.</tp:taxon-name-part><tp:taxon-name-part taxon-name-part-type="species" reg="jingdongensis">jingdongensis</tp:taxon-name-part></tp:taxon-name></italic> (53.0–56.5 mm in males, 63.5 mm in single female), <italic><tp:taxon-name><tp:taxon-name-part taxon-name-part-type="genus" reg="Megophrys">M.</tp:taxon-name-part><tp:taxon-name-part taxon-name-part-type="species" reg="liboensis">liboensis</tp:taxon-name-part></tp:taxon-name></italic> (34.7–67.7 mm in males, 60.8–70.6 mm in females), <italic><tp:taxon-name><tp:taxon-name-part taxon-name-part-type="genus" reg="Megophrys">M.</tp:taxon-name-part><tp:taxon-name-part taxon-name-part-type="species" reg="minor">minor</tp:taxon-name-part></tp:taxon-name></italic> (34.5–41.2 mm in males), <italic><tp:taxon-name><tp:taxon-name-part taxon-name-part-type="genus" reg="Megophrys">M.</tp:taxon-name-part><tp:taxon-name-part taxon-name-part-type="species" reg="omeimontis">omeimontis</tp:taxon-name-part></tp:taxon-name></italic> (56.0–59.5 mm in males, 68.0–72.5 mm in females), <italic><tp:taxon-name><tp:taxon-name-part taxon-name-part-type="genus" reg="Megophrys">M.</tp:taxon-name-part><tp:taxon-name-part taxon-name-part-type="species" reg="palpebralespinosa">palpebralespinosa</tp:taxon-name-part></tp:taxon-name></italic> (36.2–38.0 mm in males), <italic><tp:taxon-name><tp:taxon-name-part taxon-name-part-type="genus" reg="Megophrys">M.</tp:taxon-name-part><tp:taxon-name-part taxon-name-part-type="species" reg="sangzhiensis">sangzhiensis</tp:taxon-name-part></tp:taxon-name></italic> (54.7 mm in single male), <italic><tp:taxon-name><tp:taxon-name-part taxon-name-part-type="genus" reg="Megophrys">M.</tp:taxon-name-part><tp:taxon-name-part taxon-name-part-type="species" reg="shuichengensis">shuichengensis</tp:taxon-name-part></tp:taxon-name></italic> (102.0–118.3 mm in males, 99.8–115.6 mm in females), <italic><tp:taxon-name><tp:taxon-name-part taxon-name-part-type="genus" reg="Megophrys">M.</tp:taxon-name-part><tp:taxon-name-part taxon-name-part-type="species" reg="spinata">spinata</tp:taxon-name-part></tp:taxon-name></italic> (47.2–54.4 mm in males, 54.0–55.0 mm in females), <italic><tp:taxon-name><tp:taxon-name-part taxon-name-part-type="genus" reg="Megophrys">M.</tp:taxon-name-part><tp:taxon-name-part taxon-name-part-type="species" reg="tuberogranulatus">tuberogranulatus</tp:taxon-name-part></tp:taxon-name></italic> (50.5 mm in single female) and <italic><tp:taxon-name><tp:taxon-name-part taxon-name-part-type="genus" reg="Megophrys">M.</tp:taxon-name-part><tp:taxon-name-part taxon-name-part-type="species" reg="wuliangshanensis">wuliangshanensis</tp:taxon-name-part></tp:taxon-name></italic> (41.3 mm in single female).</p><p><italic><tp:taxon-name><tp:taxon-name-part taxon-name-part-type="genus" reg="Megophrys">Megophrys</tp:taxon-name-part><tp:taxon-name-part taxon-name-part-type="species" reg="jiulianensis">jiulianensis</tp:taxon-name-part></tp:taxon-name></italic> sp. nov. differs from 12 species occurring in eastern and southern China (<italic><tp:taxon-name><tp:taxon-name-part taxon-name-part-type="genus" reg="Megophrys">M.</tp:taxon-name-part><tp:taxon-name-part taxon-name-part-type="species" reg="acuta">acuta</tp:taxon-name-part></tp:taxon-name></italic>, <italic><tp:taxon-name><tp:taxon-name-part taxon-name-part-type="genus" reg="Megophrys">M.</tp:taxon-name-part><tp:taxon-name-part taxon-name-part-type="species" reg="brachykolos">brachykolos</tp:taxon-name-part></tp:taxon-name></italic>, <italic><tp:taxon-name><tp:taxon-name-part taxon-name-part-type="genus" reg="Megophrys">M.</tp:taxon-name-part><tp:taxon-name-part taxon-name-part-type="species" reg="boettgeri">boettgeri</tp:taxon-name-part></tp:taxon-name></italic>, <italic><tp:taxon-name><tp:taxon-name-part taxon-name-part-type="genus" reg="Megophrys">M.</tp:taxon-name-part><tp:taxon-name-part taxon-name-part-type="species" reg="cheni">cheni</tp:taxon-name-part></tp:taxon-name></italic>, <italic><tp:taxon-name><tp:taxon-name-part taxon-name-part-type="genus" reg="Megophrys">M.</tp:taxon-name-part><tp:taxon-name-part taxon-name-part-type="species" reg="huangshanensis">huangshanensis</tp:taxon-name-part></tp:taxon-name></italic>, <italic><tp:taxon-name><tp:taxon-name-part taxon-name-part-type="genus" reg="Megophrys">M.</tp:taxon-name-part><tp:taxon-name-part taxon-name-part-type="species" reg="insularis">insularis</tp:taxon-name-part></tp:taxon-name></italic>, <italic><tp:taxon-name><tp:taxon-name-part taxon-name-part-type="genus" reg="Megophrys">M.</tp:taxon-name-part><tp:taxon-name-part taxon-name-part-type="species" reg="jinggangensis">jinggangensis</tp:taxon-name-part></tp:taxon-name></italic>, <italic><tp:taxon-name><tp:taxon-name-part taxon-name-part-type="genus" reg="Megophrys">M.</tp:taxon-name-part><tp:taxon-name-part taxon-name-part-type="species" reg="kuatunensis">kuatunensis</tp:taxon-name-part></tp:taxon-name></italic>, <italic><tp:taxon-name><tp:taxon-name-part taxon-name-part-type="genus" reg="Megophrys">M.</tp:taxon-name-part><tp:taxon-name-part taxon-name-part-type="species" reg="lini">lini</tp:taxon-name-part></tp:taxon-name></italic>, <italic><tp:taxon-name><tp:taxon-name-part taxon-name-part-type="genus" reg="Megophrys">M.</tp:taxon-name-part><tp:taxon-name-part taxon-name-part-type="species" reg="lishuiensis">lishuiensis</tp:taxon-name-part></tp:taxon-name></italic>, <italic><tp:taxon-name><tp:taxon-name-part taxon-name-part-type="genus" reg="Megophrys">M.</tp:taxon-name-part><tp:taxon-name-part taxon-name-part-type="species" reg="obesa">obesa</tp:taxon-name-part></tp:taxon-name></italic> and <italic><tp:taxon-name><tp:taxon-name-part taxon-name-part-type="genus" reg="Megophrys">M.</tp:taxon-name-part><tp:taxon-name-part taxon-name-part-type="species" reg="ombrophila">ombrophila</tp:taxon-name-part></tp:taxon-name></italic>) by the following combination of characters: presence of vomerine teeth (vs. absent in <italic><tp:taxon-name><tp:taxon-name-part taxon-name-part-type="genus" reg="Megophrys">M.</tp:taxon-name-part><tp:taxon-name-part taxon-name-part-type="species" reg="acuta">acuta</tp:taxon-name-part></tp:taxon-name></italic>, <italic><tp:taxon-name><tp:taxon-name-part taxon-name-part-type="genus" reg="Megophrys">M.</tp:taxon-name-part><tp:taxon-name-part taxon-name-part-type="species" reg="boettgeri">boettgeri</tp:taxon-name-part></tp:taxon-name></italic>, <italic><tp:taxon-name><tp:taxon-name-part taxon-name-part-type="genus" reg="Megophrys">M.</tp:taxon-name-part><tp:taxon-name-part taxon-name-part-type="species" reg="brachykolos">brachykolos</tp:taxon-name-part></tp:taxon-name></italic>, <italic><tp:taxon-name><tp:taxon-name-part taxon-name-part-type="genus" reg="Megophrys">M.</tp:taxon-name-part><tp:taxon-name-part taxon-name-part-type="species" reg="cheni">cheni</tp:taxon-name-part></tp:taxon-name></italic>, <italic><tp:taxon-name><tp:taxon-name-part taxon-name-part-type="genus" reg="Megophrys">M.</tp:taxon-name-part><tp:taxon-name-part taxon-name-part-type="species" reg="huangshanensis">huangshanensis</tp:taxon-name-part></tp:taxon-name></italic>, <italic><tp:taxon-name><tp:taxon-name-part taxon-name-part-type="genus" reg="Megophrys">M.</tp:taxon-name-part><tp:taxon-name-part taxon-name-part-type="species" reg="jinggangensis">jinggangensis</tp:taxon-name-part></tp:taxon-name></italic>, <italic><tp:taxon-name><tp:taxon-name-part taxon-name-part-type="genus" reg="Megophrys">M.</tp:taxon-name-part><tp:taxon-name-part taxon-name-part-type="species" reg="kuatunensis">kuatunensis</tp:taxon-name-part></tp:taxon-name></italic>, <italic><tp:taxon-name><tp:taxon-name-part taxon-name-part-type="genus" reg="Megophrys">M.</tp:taxon-name-part><tp:taxon-name-part taxon-name-part-type="species" reg="lini">lini</tp:taxon-name-part></tp:taxon-name></italic>, <italic><tp:taxon-name><tp:taxon-name-part taxon-name-part-type="genus" reg="Megophrys">M.</tp:taxon-name-part><tp:taxon-name-part taxon-name-part-type="species" reg="lishuiensis">lishuiensis</tp:taxon-name-part></tp:taxon-name></italic>, <italic><tp:taxon-name><tp:taxon-name-part taxon-name-part-type="genus" reg="Megophrys">M.</tp:taxon-name-part><tp:taxon-name-part taxon-name-part-type="species" reg="obesa">obesa</tp:taxon-name-part></tp:taxon-name></italic> and <italic><tp:taxon-name><tp:taxon-name-part taxon-name-part-type="genus" reg="Megophrys">M.</tp:taxon-name-part><tp:taxon-name-part taxon-name-part-type="species" reg="ombrophila">ombrophila</tp:taxon-name-part></tp:taxon-name></italic>), tongue notched posteriorly (vs. not notched in <italic><tp:taxon-name><tp:taxon-name-part taxon-name-part-type="genus" reg="Megophrys">M.</tp:taxon-name-part><tp:taxon-name-part taxon-name-part-type="species" reg="acuta">acuta</tp:taxon-name-part></tp:taxon-name></italic>, <italic><tp:taxon-name><tp:taxon-name-part taxon-name-part-type="genus" reg="Megophrys">M.</tp:taxon-name-part><tp:taxon-name-part taxon-name-part-type="species" reg="brachykolos">brachykolos</tp:taxon-name-part></tp:taxon-name></italic>, <italic><tp:taxon-name><tp:taxon-name-part taxon-name-part-type="genus" reg="Megophrys">M.</tp:taxon-name-part><tp:taxon-name-part taxon-name-part-type="species" reg="jinggangensis">jinggangensis</tp:taxon-name-part></tp:taxon-name></italic>, <italic><tp:taxon-name><tp:taxon-name-part taxon-name-part-type="genus" reg="Megophrys">M.</tp:taxon-name-part><tp:taxon-name-part taxon-name-part-type="species" reg="lini">lini</tp:taxon-name-part></tp:taxon-name></italic>, <italic><tp:taxon-name><tp:taxon-name-part taxon-name-part-type="genus" reg="Megophrys">M.</tp:taxon-name-part><tp:taxon-name-part taxon-name-part-type="species" reg="lishuiensis">lishuiensis</tp:taxon-name-part></tp:taxon-name></italic>, <italic><tp:taxon-name><tp:taxon-name-part taxon-name-part-type="genus" reg="Megophrys">M.</tp:taxon-name-part><tp:taxon-name-part taxon-name-part-type="species" reg="obesa">obesa</tp:taxon-name-part></tp:taxon-name></italic> and <italic><tp:taxon-name><tp:taxon-name-part taxon-name-part-type="genus" reg="Megophrys">M.</tp:taxon-name-part><tp:taxon-name-part taxon-name-part-type="species" reg="ombrophila">ombrophila</tp:taxon-name-part></tp:taxon-name></italic>), absence of lateral fringes on toes (vs. narrow in <italic><tp:taxon-name><tp:taxon-name-part taxon-name-part-type="genus" reg="Megophrys">M.</tp:taxon-name-part><tp:taxon-name-part taxon-name-part-type="species" reg="acuta">acuta</tp:taxon-name-part></tp:taxon-name></italic>, <italic><tp:taxon-name><tp:taxon-name-part taxon-name-part-type="genus" reg="Megophrys">M.</tp:taxon-name-part><tp:taxon-name-part taxon-name-part-type="species" reg="jinggangensis">jinggangensis</tp:taxon-name-part></tp:taxon-name></italic> and <italic><tp:taxon-name><tp:taxon-name-part taxon-name-part-type="genus" reg="Megophrys">M.</tp:taxon-name-part><tp:taxon-name-part taxon-name-part-type="species" reg="kuatunensis">kuatunensis</tp:taxon-name-part></tp:taxon-name></italic>; wide in <italic><tp:taxon-name><tp:taxon-name-part taxon-name-part-type="genus" reg="Megophrys">M.</tp:taxon-name-part><tp:taxon-name-part taxon-name-part-type="species" reg="boettgeri">boettgeri</tp:taxon-name-part></tp:taxon-name></italic>, <italic><tp:taxon-name><tp:taxon-name-part taxon-name-part-type="genus" reg="Megophrys">M.</tp:taxon-name-part><tp:taxon-name-part taxon-name-part-type="species" reg="cheni">cheni</tp:taxon-name-part></tp:taxon-name></italic> and <italic><tp:taxon-name><tp:taxon-name-part taxon-name-part-type="genus" reg="Megophrys">M.</tp:taxon-name-part><tp:taxon-name-part taxon-name-part-type="species" reg="lini">lini</tp:taxon-name-part></tp:taxon-name></italic>), heels overlapping when the flexed hindlimbs are held at right angles to the body axis (vs. heels not meeting in <italic><tp:taxon-name><tp:taxon-name-part taxon-name-part-type="genus" reg="Megophrys">M.</tp:taxon-name-part><tp:taxon-name-part taxon-name-part-type="species" reg="acuta">acuta</tp:taxon-name-part></tp:taxon-name></italic>, <italic><tp:taxon-name><tp:taxon-name-part taxon-name-part-type="genus" reg="Megophrys">M.</tp:taxon-name-part><tp:taxon-name-part taxon-name-part-type="species" reg="brachykolos">brachykolos</tp:taxon-name-part></tp:taxon-name></italic>, <italic><tp:taxon-name><tp:taxon-name-part taxon-name-part-type="genus" reg="Megophrys">M.</tp:taxon-name-part><tp:taxon-name-part taxon-name-part-type="species" reg="insularis">insularis</tp:taxon-name-part></tp:taxon-name>, <tp:taxon-name><tp:taxon-name-part taxon-name-part-type="genus" reg="Megophrys">M.</tp:taxon-name-part><tp:taxon-name-part taxon-name-part-type="species" reg="obesa">obesa</tp:taxon-name-part></tp:taxon-name></italic> and <italic><tp:taxon-name><tp:taxon-name-part taxon-name-part-type="genus" reg="Megophrys">M.</tp:taxon-name-part><tp:taxon-name-part taxon-name-part-type="species" reg="ombrophila">ombrophila</tp:taxon-name-part></tp:taxon-name></italic>).</p><p><italic><tp:taxon-name><tp:taxon-name-part taxon-name-part-type="genus" reg="Megophrys">Megophrys</tp:taxon-name-part><tp:taxon-name-part taxon-name-part-type="species" reg="jiulianensis">jiulianensis</tp:taxon-name-part></tp:taxon-name></italic> sp. nov. differs from the remaining four members of the <tp:taxon-name><tp:taxon-name-part taxon-name-part-type="genus" reg="Megophrys">Megophrys</tp:taxon-name-part><tp:taxon-name-part taxon-name-part-type="authority">s.l. allocated to the</tp:taxon-name-part><tp:taxon-name-part taxon-name-part-type="infraspecific-rank">subgenus</tp:taxon-name-part><tp:taxon-name-part taxon-name-part-type="subgenus" reg="Panophrys">Panophrys</tp:taxon-name-part></tp:taxon-name> which share a moderate or small body size, by the presence of vomerine teeth (vs. absent in <italic><tp:taxon-name><tp:taxon-name-part taxon-name-part-type="genus" reg="Megophrys">M.</tp:taxon-name-part><tp:taxon-name-part taxon-name-part-type="species" reg="leishanensis">leishanensis</tp:taxon-name-part></tp:taxon-name></italic> and <italic><tp:taxon-name><tp:taxon-name-part taxon-name-part-type="genus" reg="Megophrys">M.</tp:taxon-name-part><tp:taxon-name-part taxon-name-part-type="species" reg="wushanensis">wushanensis</tp:taxon-name-part></tp:taxon-name></italic>), tongue notched posteriorly (vs. not notched in <italic><tp:taxon-name><tp:taxon-name-part taxon-name-part-type="genus" reg="Megophrys">M.</tp:taxon-name-part><tp:taxon-name-part taxon-name-part-type="species" reg="leishanensis">leishanensis</tp:taxon-name-part></tp:taxon-name></italic>, <!--PageBreak   --><italic><tp:taxon-name><tp:taxon-name-part taxon-name-part-type="genus" reg="Megophrys">M.</tp:taxon-name-part><tp:taxon-name-part taxon-name-part-type="species" reg="wushanensis">wushanensis</tp:taxon-name-part></tp:taxon-name></italic> and <italic><tp:taxon-name><tp:taxon-name-part taxon-name-part-type="genus" reg="Megophrys">M.</tp:taxon-name-part><tp:taxon-name-part taxon-name-part-type="species" reg="latidactyla">latidactyla</tp:taxon-name-part></tp:taxon-name></italic>), absence of lateral fringes on toes (vs. narrow in <italic><tp:taxon-name><tp:taxon-name-part taxon-name-part-type="genus" reg="Megophrys">M.</tp:taxon-name-part><tp:taxon-name-part taxon-name-part-type="species" reg="rubrimera">rubrimera</tp:taxon-name-part></tp:taxon-name></italic>; wide in <italic><tp:taxon-name><tp:taxon-name-part taxon-name-part-type="genus" reg="Megophrys">M.</tp:taxon-name-part><tp:taxon-name-part taxon-name-part-type="species" reg="latidactyla">latidactyla</tp:taxon-name-part></tp:taxon-name></italic> and <italic><tp:taxon-name><tp:taxon-name-part taxon-name-part-type="genus" reg="Megophrys">M.</tp:taxon-name-part><tp:taxon-name-part taxon-name-part-type="species" reg="wushanensis">wushanensis</tp:taxon-name-part></tp:taxon-name></italic> (wide in females)), toe webbing rudimentary (vs. absence of webbing on toes in <italic><tp:taxon-name><tp:taxon-name-part taxon-name-part-type="genus" reg="Megophrys">M.</tp:taxon-name-part><tp:taxon-name-part taxon-name-part-type="species" reg="rubrimera">rubrimera</tp:taxon-name-part></tp:taxon-name></italic>).</p><p><italic><tp:taxon-name><tp:taxon-name-part taxon-name-part-type="genus" reg="Megophrys">Megophrys</tp:taxon-name-part><tp:taxon-name-part taxon-name-part-type="species" reg="jiulianensis">jiulianensis</tp:taxon-name-part></tp:taxon-name></italic> sp. nov. further differs from <italic><tp:taxon-name><tp:taxon-name-part taxon-name-part-type="genus" reg="Megophrys">M.</tp:taxon-name-part><tp:taxon-name-part taxon-name-part-type="species" reg="feii">feii</tp:taxon-name-part></tp:taxon-name></italic>, for which molecular data are lacking and cannot be allocated to any subgenus base on morphology only (<xref ref-type="bibr" rid="B41">Yang et al. 2018</xref>) by the larger body size, <abbrev xmlns:xlink="http://www.w3.org/1999/xlink" xlink:title="snout‒vent length" id="ABBRID0E4YHK" xlink:type="simple">SVL</abbrev> 30.4–33.9 mm in males and 34.1–37.5 mm in females (VS. 24.3–25.1 mm in males, 28.2–28.9 mm in females), presence of nuptial pad with nuptial spines in males during breeding season (vs. absent), presence of vomerine teeth (vs. absent), absence of lateral fringes on toes (vs. moderate or wide).</p></tp:treatment-sec><tp:treatment-sec sec-type="description" id="SECID0EBZHK"><title>Description of holotype.</title><p>Adult male. Habitus slender and small, <abbrev xmlns:xlink="http://www.w3.org/1999/xlink" xlink:title="snout‒vent length" id="ABBRID0EHZHK" xlink:type="simple">SVL</abbrev> 32.0 mm; head width slightly larger than head length, <abbrev xmlns:xlink="http://www.w3.org/1999/xlink" xlink:title="head width" id="ABBRID0ELZHK" xlink:type="simple">HDW</abbrev>/HWL 1.04; snout rounded in dorsal view, projecting, sloping backward to mouth in profile, protruding well beyond margin of lower jaw; top of head flat; eye large, <abbrev xmlns:xlink="http://www.w3.org/1999/xlink" xlink:title="eye diameter" id="ABBRID0EPZHK" xlink:type="simple">ED</abbrev>/<abbrev xmlns:xlink="http://www.w3.org/1999/xlink" xlink:title="head length" id="ABBRID0ETZHK" xlink:type="simple">HDL</abbrev> 0.39; nostril oblique ovoid; pupil vertical; canthus rostralis well developed, forming the beginning of a fleshy, protruding ridge, that continues over the upper eyelid, and transitions into a supratympanic fold that terminates in the scapular region; loreal region vertical; internasal distance slightly larger than interorbital distance; tympanum distinct, moderate-sized, <abbrev xmlns:xlink="http://www.w3.org/1999/xlink" xlink:title="tympanum diameter" id="ABBRID0EXZHK" xlink:type="simple">TD</abbrev>/<abbrev xmlns:xlink="http://www.w3.org/1999/xlink" xlink:title="eye diameter" id="ABBRID0E2ZHK" xlink:type="simple">ED</abbrev> 0.52; large ovoid choanae at the base of the maxilla; weak vomerine ridge bearing vomerine teeth; margin of tongue weakly notched posteriorly; internal vocal slits present near the rear of the lower mandible..</p><p><abbrev xmlns:xlink="http://www.w3.org/1999/xlink" xlink:title="radioulna length" id="ABBRID0EB1HK" xlink:type="simple">RAD</abbrev>/<abbrev xmlns:xlink="http://www.w3.org/1999/xlink" xlink:title="snout‒vent length" id="ABBRID0EF1HK" xlink:type="simple">SVL</abbrev> 0.25; absence of lateral fringes and webbing on fingers, relative finger lengths II &lt; I &lt; IV &lt; III; tip of finger rounded, slightly swollen; presence of an indistinct subarticular tubercle on the base of each finger; outer metacarpal tubercles indistinct, inner metacarpal tubercles distinct and observably enlarged. Hindlimbs long, tibio-tarsal articulation reaching forward to the middle of eye when hindlimb is stretched along the side of the body; heels overlapping when the flexed hindlimbs are held at right angles to the body axis; <abbrev xmlns:xlink="http://www.w3.org/1999/xlink" xlink:title="tibia length" id="ABBRID0EJ1HK" xlink:type="simple">TIB</abbrev>/<abbrev xmlns:xlink="http://www.w3.org/1999/xlink" xlink:title="snout‒vent length" id="ABBRID0EN1HK" xlink:type="simple">SVL</abbrev> 0.46 and <abbrev xmlns:xlink="http://www.w3.org/1999/xlink" xlink:title="foot length" id="ABBRID0ER1HK" xlink:type="simple">FTL</abbrev>/<abbrev xmlns:xlink="http://www.w3.org/1999/xlink" xlink:title="snout‒vent length" id="ABBRID0EV1HK" xlink:type="simple">SVL</abbrev> 0.62; relative toe lengths I &lt; II &lt; V &lt; III &lt; IV; tips of toes round and slightly dilated; presence of rudimentary webbing on toes but absence of lateral fringes and tarsal folds; presence of a subarticular tubercle only at the bases of the first and second toes; presence of a long ovoid inner metatarsal tubercle and absence of outer metatarsal tubercle.</p><p>Dorsum rough with dense granules bearing spines; canthus rostralis, margin of tympanum, supratympanic fold and upper lip with dense spines; presence of large tubercles bearing spines on dorsal surface of body, surface of flanks and dorsal and posterolateral surface of limbs; prominent parallel dorsolateral ridges with granules bearing spines on back of trunk; presence of a horn-like tubercle bearing a spine at its tip at the edge of eye lid; distinct supratympanic fold curving posteroventrally from posterior corner of eye to a level above insertion of arm; ventral skin texture smooth, the lower lip bears spines; sides of belly with large tubercles; ventral skin texture of thighs smooth with a few small tubercles, posterior surface and surface around anus with large tubercles bearing spines; surface of tibia-tarsal with a few tubercles bearing spines; presence of spines on lateral sides of fingers and toes; pectoral <!--PageBreak   -->gland moderate-sized, closer to axilla; single femoral gland on rear of thigh, distinctly smaller than pectoral gland.</p></tp:treatment-sec><tp:treatment-sec sec-type="description" id="SECID0E41HK"><title>Measurements of holotype (in mm).</title><p><abbrev xmlns:xlink="http://www.w3.org/1999/xlink" xlink:title="snout‒vent length" id="ABBRID0ED2HK" xlink:type="simple">SVL</abbrev> 32.2, <abbrev xmlns:xlink="http://www.w3.org/1999/xlink" xlink:title="head length" id="ABBRID0EH2HK" xlink:type="simple">HDL</abbrev> 11.5, <abbrev xmlns:xlink="http://www.w3.org/1999/xlink" xlink:title="head width" id="ABBRID0EL2HK" xlink:type="simple">HDW</abbrev> 11.4, <abbrev xmlns:xlink="http://www.w3.org/1999/xlink" xlink:title="snout length" id="ABBRID0EP2HK" xlink:type="simple">SNT</abbrev> 3.6, <abbrev xmlns:xlink="http://www.w3.org/1999/xlink" xlink:title="internasal distance" id="ABBRID0ET2HK" xlink:type="simple">IND</abbrev> 3.5, <abbrev xmlns:xlink="http://www.w3.org/1999/xlink" xlink:title="interorbital distance" id="ABBRID0EX2HK" xlink:type="simple">IOD</abbrev> 3.3, <abbrev xmlns:xlink="http://www.w3.org/1999/xlink" xlink:title="eye diameter" id="ABBRID0E22HK" xlink:type="simple">ED</abbrev> 4.2, <abbrev xmlns:xlink="http://www.w3.org/1999/xlink" xlink:title="tympanum diameter" id="ABBRID0E62HK" xlink:type="simple">TD</abbrev> 2.3, <abbrev xmlns:xlink="http://www.w3.org/1999/xlink" xlink:title="tympanum–eye distance" id="ABBRID0ED3HK" xlink:type="simple">TED</abbrev> 1.7, <abbrev xmlns:xlink="http://www.w3.org/1999/xlink" xlink:title="hand length" id="ABBRID0EH3HK" xlink:type="simple">HND</abbrev> 8.0, <abbrev xmlns:xlink="http://www.w3.org/1999/xlink" xlink:title="radioulna length" id="ABBRID0EL3HK" xlink:type="simple">RAD</abbrev> 8.1, <abbrev xmlns:xlink="http://www.w3.org/1999/xlink" xlink:title="foot length" id="ABBRID0EP3HK" xlink:type="simple">FTL</abbrev> 20.5, <abbrev xmlns:xlink="http://www.w3.org/1999/xlink" xlink:title="tibia length" id="ABBRID0ET3HK" xlink:type="simple">TIB</abbrev> 14.7.</p><!--PageBreak   --></tp:treatment-sec><tp:treatment-sec sec-type="Coloration of holotype in life" id="SECID0EY3HK"><title>Coloration of holotype in life.</title><p>(Fig. <xref ref-type="fig" rid="F6">6A–D</xref>) Dorsal surface yellowish brown, with an incomplete dark triangular marking between eyes. Spines on dorsal surface, granules and tubercles black. Forearm with a distinct, black oblique band. Transverse bands on hindlimb indistinct. Tip of snout grayish brown. A grayish-brown vertical band below the eye. Tubercle at the edge of the upper eyelid red. Ventral surface yellow, scattered with dense dark gray spots and black scarlet blotches; ventral surface of limbs flesh colored with pink and black spots. Palms and soles dark brown, inner metatarsal tubercle, outer metacarpal tubercle and inner metacarpal tubercle orange red, tip of digits orange-red. Pectoral glands and femoral glands white. Iris white.</p><fig id="F6" position="float" orientation="portrait"><label>Figure 6.</label><caption><p>General life aspect in life of <italic><tp:taxon-name><tp:taxon-name-part taxon-name-part-type="genus" reg="Megophrys">Megophrys</tp:taxon-name-part><tp:taxon-name-part taxon-name-part-type="species" reg="jiulianensis">jiulianensis</tp:taxon-name-part></tp:taxon-name></italic> sp. nov.: <bold>A–D</bold><named-content xmlns:xlink="http://www.w3.org/1999/xlink" content-type="dwc:institutional_code" xlink:type="simple">SYS</named-content> a002112, the male holotype <bold>E–F</bold><named-content xmlns:xlink="http://www.w3.org/1999/xlink" content-type="dwc:institutional_code" xlink:type="simple">SYS</named-content> a002111, the female paratype.</p></caption><graphic xmlns:xlink="http://www.w3.org/1999/xlink" xlink:href="zookeys-851-113-g006.jpg" position="float" orientation="portrait" xlink:type="simple" id="oo_305780.jpg"/></fig></tp:treatment-sec><tp:treatment-sec sec-type="Coloration of holotype in preservative" id="SECID0EG5HK"><title>Coloration of holotype in preservative.</title><p>Dorsum yellowish brown fades to greyish brown, scattered with black spots. Greyish black triangular marking between the eyes become more distinct. Ventral surface paled in color, brown grounding, markings and mottling become more distinct.</p></tp:treatment-sec><tp:treatment-sec sec-type="variation" id="SECID0EL5HK"><title>Variation.</title><p>Measurements and body proportions of type series are given in Table <xref ref-type="table" rid="T6">6</xref>.</p><!--PageBreak   --><!--PageBreak   --><p>All paratype specimens were very similar in morphology and color pattern. However, dorsal skin texture is more rough with well-developed spines in the female specimen <named-content xmlns:xlink="http://www.w3.org/1999/xlink" content-type="dwc:institutional_code" xlink:type="simple">SYS</named-content> a002111 (Fig. <xref ref-type="fig" rid="F6">6E–F</xref>), dorsal surface yellowish brown in the other female specimen <named-content xmlns:xlink="http://www.w3.org/1999/xlink" content-type="dwc:institutional_code" xlink:type="simple">SYS</named-content> a002110, and the middle two ridges on dorsum forming an X-shape skin ridge in the male specimen <named-content xmlns:xlink="http://www.w3.org/1999/xlink" content-type="dwc:institutional_code" xlink:type="simple">SYS</named-content> a002108.</p><table-wrap id="T6" position="float" orientation="portrait"><label>Table 6.</label><caption><p>Measurements (in mm; minimum-maximum, mean ± SD) of the type series of <italic><tp:taxon-name><tp:taxon-name-part taxon-name-part-type="genus" reg="Megophrys">Megophrys</tp:taxon-name-part><tp:taxon-name-part taxon-name-part-type="species" reg="jiulianensis">jiulianensis</tp:taxon-name-part></tp:taxon-name></italic> sp. nov.</p></caption><table id="TID0E5EHK" rules="all"><tbody><tr><th rowspan="2" colspan="1">Species</th><th rowspan="1" colspan="2"><italic><tp:taxon-name><tp:taxon-name-part taxon-name-part-type="genus" reg="Megophrys">Megophrys</tp:taxon-name-part><tp:taxon-name-part taxon-name-part-type="species" reg="jiulianensis">jiulianensis</tp:taxon-name-part></tp:taxon-name></italic> sp. nov.</th></tr><tr><th rowspan="1" colspan="1">Males (n = 9)</th><th rowspan="1" colspan="1">Females (n = 2)</th></tr><tr><td rowspan="1" colspan="1">
                    <abbrev xmlns:xlink="http://www.w3.org/1999/xlink" xlink:title="snout‒vent length" id="ABBRID0EBBAM" xlink:type="simple">SVL</abbrev>
                  </td><td rowspan="1" colspan="1">30.4–33.9 (32.2 ± 1.2)</td><td rowspan="1" colspan="1">34.1–37.5</td></tr><tr><td rowspan="1" colspan="1">
                    <abbrev xmlns:xlink="http://www.w3.org/1999/xlink" xlink:title="head length" id="ABBRID0EQBAM" xlink:type="simple">HDL</abbrev>
                  </td><td rowspan="1" colspan="1">10.7–11.6 (11.2 ± 0.4)</td><td rowspan="1" colspan="1">12.0–12.4</td></tr><tr><td rowspan="1" colspan="1">
                    <abbrev xmlns:xlink="http://www.w3.org/1999/xlink" xlink:title="head width" id="ABBRID0E6BAM" xlink:type="simple">HDW</abbrev>
                  </td><td rowspan="1" colspan="1">10.9–11.8 (11.4 ± 0.4)</td><td rowspan="1" colspan="1">12.5–13.2</td></tr><tr><td rowspan="1" colspan="1">
                    <abbrev xmlns:xlink="http://www.w3.org/1999/xlink" xlink:title="snout length" id="ABBRID0EOCAM" xlink:type="simple">SNT</abbrev>
                  </td><td rowspan="1" colspan="1">3.4–3.8 (3.6 ± 0.2)</td><td rowspan="1" colspan="1">3.9–4.1</td></tr><tr><td rowspan="1" colspan="1">
                    <abbrev xmlns:xlink="http://www.w3.org/1999/xlink" xlink:title="internasal distance" id="ABBRID0E4CAM" xlink:type="simple">IND</abbrev>
                  </td><td rowspan="1" colspan="1">3.2–3.6 (3.5 ± 0.1)</td><td rowspan="1" colspan="1">3.5–3.8</td></tr><tr><td rowspan="1" colspan="1">
                    <abbrev xmlns:xlink="http://www.w3.org/1999/xlink" xlink:title="interorbital distance" id="ABBRID0EMDAM" xlink:type="simple">IOD</abbrev>
                  </td><td rowspan="1" colspan="1">3.2–3.5 (3.3 ± 0.1)</td><td rowspan="1" colspan="1">3.6</td></tr><tr><td rowspan="1" colspan="1">
                    <abbrev xmlns:xlink="http://www.w3.org/1999/xlink" xlink:title="eye diameter" id="ABBRID0E2DAM" xlink:type="simple">ED</abbrev>
                  </td><td rowspan="1" colspan="1">3.9–4.4 (4.2 ± 0.2)</td><td rowspan="1" colspan="1">4.3–4.4</td></tr><tr><td rowspan="1" colspan="1">
                    <abbrev xmlns:xlink="http://www.w3.org/1999/xlink" xlink:title="tympanum diameter" id="ABBRID0EKEAM" xlink:type="simple">TD</abbrev>
                  </td><td rowspan="1" colspan="1">2.1–2.5 (2.3 ± 0.1)</td><td rowspan="1" colspan="1">2.2–2.4</td></tr><tr><td rowspan="1" colspan="1">
                    <abbrev xmlns:xlink="http://www.w3.org/1999/xlink" xlink:title="tympanum–eye distance" id="ABBRID0EZEAM" xlink:type="simple">TED</abbrev>
                  </td><td rowspan="1" colspan="1">1.6–2.0 (1.7 ± 0.1)</td><td rowspan="1" colspan="1">2.1–2.5</td></tr><tr><td rowspan="1" colspan="1">
                    <abbrev xmlns:xlink="http://www.w3.org/1999/xlink" xlink:title="hand length" id="ABBRID0EIFAM" xlink:type="simple">HND</abbrev>
                  </td><td rowspan="1" colspan="1">7.4–10.6 (8.0 ± 0.4)</td><td rowspan="1" colspan="1">8.3–9.5</td></tr><tr><td rowspan="1" colspan="1">
                    <abbrev xmlns:xlink="http://www.w3.org/1999/xlink" xlink:title="radioulna length" id="ABBRID0EXFAM" xlink:type="simple">RAD</abbrev>
                  </td><td rowspan="1" colspan="1">7.7–8.5 (8.1 ± 0.3)</td><td rowspan="1" colspan="1">8.3–9.8</td></tr><tr><td rowspan="1" colspan="1">
                    <abbrev xmlns:xlink="http://www.w3.org/1999/xlink" xlink:title="foot length" id="ABBRID0EGGAM" xlink:type="simple">FTL</abbrev>
                  </td><td rowspan="1" colspan="1">14.1–15.2 (14.7 ± 0.4)</td><td rowspan="1" colspan="1">16.0–17.8</td></tr><tr><td rowspan="1" colspan="1">
                    <abbrev xmlns:xlink="http://www.w3.org/1999/xlink" xlink:title="tibia length" id="ABBRID0EVGAM" xlink:type="simple">TIB</abbrev>
                  </td><td rowspan="1" colspan="1">19.8–21.1 (20.5 ± 0.5)</td><td rowspan="1" colspan="1">21.6–25.5</td></tr><tr><td rowspan="1" colspan="1"><abbrev xmlns:xlink="http://www.w3.org/1999/xlink" xlink:title="head length" id="ABBRID0EEHAM" xlink:type="simple">HDL</abbrev>/<abbrev xmlns:xlink="http://www.w3.org/1999/xlink" xlink:title="snout‒vent length" id="ABBRID0EIHAM" xlink:type="simple">SVL</abbrev></td><td rowspan="1" colspan="1">0.34–0.37 (0.35 ± 0.01)</td><td rowspan="1" colspan="1">0.33–0.35</td></tr><tr><td rowspan="1" colspan="1"><abbrev xmlns:xlink="http://www.w3.org/1999/xlink" xlink:title="head width" id="ABBRID0EWHAM" xlink:type="simple">HDW</abbrev>/<abbrev xmlns:xlink="http://www.w3.org/1999/xlink" xlink:title="snout‒vent length" id="ABBRID0E1HAM" xlink:type="simple">SVL</abbrev></td><td rowspan="1" colspan="1">0.34–0.37 (0.35 ± 0.01)</td><td rowspan="1" colspan="1">0.35–0.37</td></tr><tr><td rowspan="1" colspan="1"><abbrev xmlns:xlink="http://www.w3.org/1999/xlink" xlink:title="head width" id="ABBRID0EIIAM" xlink:type="simple">HDW</abbrev>/<abbrev xmlns:xlink="http://www.w3.org/1999/xlink" xlink:title="head length" id="ABBRID0EMIAM" xlink:type="simple">HDL</abbrev></td><td rowspan="1" colspan="1">1.00–1.04 (1.02 ± 0.02)</td><td rowspan="1" colspan="1">1.04–1.06</td></tr><tr><td rowspan="1" colspan="1"><abbrev xmlns:xlink="http://www.w3.org/1999/xlink" xlink:title="snout length" id="ABBRID0E1IAM" xlink:type="simple">SNT</abbrev>/<abbrev xmlns:xlink="http://www.w3.org/1999/xlink" xlink:title="head length" id="ABBRID0E5IAM" xlink:type="simple">HDL</abbrev></td><td rowspan="1" colspan="1">0.32–0.34 (0.32 ± 0.01)</td><td rowspan="1" colspan="1">0.33</td></tr><tr><td rowspan="1" colspan="1"><abbrev xmlns:xlink="http://www.w3.org/1999/xlink" xlink:title="snout length" id="ABBRID0EMJAM" xlink:type="simple">SNT</abbrev>/<abbrev xmlns:xlink="http://www.w3.org/1999/xlink" xlink:title="snout‒vent length" id="ABBRID0EQJAM" xlink:type="simple">SVL</abbrev></td><td rowspan="1" colspan="1">0.11–0.12 (0.11 ± 0.00)</td><td rowspan="1" colspan="1">0.11</td></tr><tr><td rowspan="1" colspan="1"><abbrev xmlns:xlink="http://www.w3.org/1999/xlink" xlink:title="internasal distance" id="ABBRID0E5JAM" xlink:type="simple">IND</abbrev>/<abbrev xmlns:xlink="http://www.w3.org/1999/xlink" xlink:title="head width" id="ABBRID0ECKAM" xlink:type="simple">HDW</abbrev></td><td rowspan="1" colspan="1">0.29–0.33 (0.30 ± 0.01)</td><td rowspan="1" colspan="1">0.28–0.29</td></tr><tr><td rowspan="1" colspan="1"><abbrev xmlns:xlink="http://www.w3.org/1999/xlink" xlink:title="interorbital distance" id="ABBRID0EQKAM" xlink:type="simple">IOD</abbrev>/<abbrev xmlns:xlink="http://www.w3.org/1999/xlink" xlink:title="head width" id="ABBRID0EUKAM" xlink:type="simple">HDW</abbrev></td><td rowspan="1" colspan="1">0.28–0.30 (0.29 ± 0.01)</td><td rowspan="1" colspan="1">0.27–0.29</td></tr><tr><td rowspan="1" colspan="1"><abbrev xmlns:xlink="http://www.w3.org/1999/xlink" xlink:title="eye diameter" id="ABBRID0ECLAM" xlink:type="simple">ED</abbrev>/<abbrev xmlns:xlink="http://www.w3.org/1999/xlink" xlink:title="head length" id="ABBRID0EGLAM" xlink:type="simple">HDL</abbrev></td><td rowspan="1" colspan="1">0.36–0.39 (0.38 ± 0.01)</td><td rowspan="1" colspan="1">0.35–0.36</td></tr><tr><td rowspan="1" colspan="1"><abbrev xmlns:xlink="http://www.w3.org/1999/xlink" xlink:title="eye diameter" id="ABBRID0EULAM" xlink:type="simple">ED</abbrev>/<abbrev xmlns:xlink="http://www.w3.org/1999/xlink" xlink:title="snout‒vent length" id="ABBRID0EYLAM" xlink:type="simple">SVL</abbrev></td><td rowspan="1" colspan="1">0.12–0.14 (0.13 ± 0.01)</td><td rowspan="1" colspan="1">0.12–0.13</td></tr><tr><td rowspan="1" colspan="1"><abbrev xmlns:xlink="http://www.w3.org/1999/xlink" xlink:title="tympanum diameter" id="ABBRID0EGMAM" xlink:type="simple">TD</abbrev>/<abbrev xmlns:xlink="http://www.w3.org/1999/xlink" xlink:title="eye diameter" id="ABBRID0EKMAM" xlink:type="simple">ED</abbrev></td><td rowspan="1" colspan="1">0.50–0.59 (0.55 ± 0.03)</td><td rowspan="1" colspan="1">0.51–0.55</td></tr><tr><td rowspan="1" colspan="1"><abbrev xmlns:xlink="http://www.w3.org/1999/xlink" xlink:title="tympanum–eye distance" id="ABBRID0EYMAM" xlink:type="simple">TED</abbrev>/<abbrev xmlns:xlink="http://www.w3.org/1999/xlink" xlink:title="tympanum diameter" id="ABBRID0E3MAM" xlink:type="simple">TD</abbrev></td><td rowspan="1" colspan="1">0.68–0.87 (0.75 ± 0.07)</td><td rowspan="1" colspan="1">0.95–1.04</td></tr><tr><td rowspan="1" colspan="1"><abbrev xmlns:xlink="http://www.w3.org/1999/xlink" xlink:title="hand length" id="ABBRID0EKNAM" xlink:type="simple">HND</abbrev>/<abbrev xmlns:xlink="http://www.w3.org/1999/xlink" xlink:title="snout‒vent length" id="ABBRID0EONAM" xlink:type="simple">SVL</abbrev></td><td rowspan="1" colspan="1">0.24–0.26 (0.25 ± 0.01)</td><td rowspan="1" colspan="1">0.24–0.25</td></tr><tr><td rowspan="1" colspan="1"><abbrev xmlns:xlink="http://www.w3.org/1999/xlink" xlink:title="radioulna length" id="ABBRID0E3NAM" xlink:type="simple">RAD</abbrev>/<abbrev xmlns:xlink="http://www.w3.org/1999/xlink" xlink:title="snout‒vent length" id="ABBRID0EAOAM" xlink:type="simple">SVL</abbrev></td><td rowspan="1" colspan="1">0.24–0.27 (0.25 ± 0.01)</td><td rowspan="1" colspan="1">0.24–0.26</td></tr><tr><td rowspan="1" colspan="1"><abbrev xmlns:xlink="http://www.w3.org/1999/xlink" xlink:title="tibia length" id="ABBRID0EOOAM" xlink:type="simple">TIB</abbrev>/<abbrev xmlns:xlink="http://www.w3.org/1999/xlink" xlink:title="snout‒vent length" id="ABBRID0ESOAM" xlink:type="simple">SVL</abbrev></td><td rowspan="1" colspan="1">0.44–0.48 (0.46 ± 0.01)</td><td rowspan="1" colspan="1">0.47</td></tr><tr><td rowspan="1" colspan="1"><abbrev xmlns:xlink="http://www.w3.org/1999/xlink" xlink:title="foot length" id="ABBRID0EAPAM" xlink:type="simple">FTL</abbrev>/<abbrev xmlns:xlink="http://www.w3.org/1999/xlink" xlink:title="snout‒vent length" id="ABBRID0EEPAM" xlink:type="simple">SVL</abbrev></td><td rowspan="1" colspan="1">0.61–0.67 (0.64 ± 0.02)</td><td rowspan="1" colspan="1">0.63–0.68</td></tr></tbody></table></table-wrap></tp:treatment-sec><tp:treatment-sec sec-type="etymology" id="SECID0ENPAM"><title>Etymology.</title><p>The specific epithet “jiulianensis” is in reference to the known localities of the new species: Mt. Jiulian and Nankunshan Natuire Reserve located in the Jiulian Mountains range. We propose the common English name “Jiulianshan Horned Toad” and Chinese name “Jiu Lian Shan Jiao Chan (九连山角蟾)”.</p></tp:treatment-sec><tp:treatment-sec sec-type="distribution" id="SECID0E3PAM"><title>Distribution and natural history.</title><p>Currently, <italic><tp:taxon-name><tp:taxon-name-part taxon-name-part-type="genus" reg="Megophrys">Megophrys</tp:taxon-name-part><tp:taxon-name-part taxon-name-part-type="species" reg="jiulianensis">jiulianensis</tp:taxon-name-part></tp:taxon-name></italic> sp. nov. is known from Mt. Nankun in Guangdong Province and the type locality, Jiulian Nature Reserve in Jiangxi Province, China. It inhabits forest floor, leaf litter and the nearby undergrowth mountainous streams surrounded by moist subtropical evergreen broadleaved forests at elevations between 500–800 m. Breeding season of <italic><tp:taxon-name><tp:taxon-name-part taxon-name-part-type="genus" reg="Megophrys">M.</tp:taxon-name-part><tp:taxon-name-part taxon-name-part-type="species" reg="jiulianensis">jiulianensis</tp:taxon-name-part></tp:taxon-name></italic> sp. nov. is from March to July, males were usually found staying while calling on leaves (Fig. <xref ref-type="fig" rid="F7">7A</xref>), about 0.1–0.3 m above the ground. After the rain, numerous individuals can be easily found on the road, and a female individual from Mt. Nankun was observed feeding on an earthworm (Fig. <xref ref-type="fig" rid="F7">7B</xref>) on 20:45 p.m., 21 March 2016. Tadpoles could be found all year round.</p><fig id="F7" position="float" orientation="portrait"><label>Figure 7.</label><caption><p>Ecology and behavior of <italic><tp:taxon-name><tp:taxon-name-part taxon-name-part-type="genus" reg="Megophrys">Megophrys</tp:taxon-name-part><tp:taxon-name-part taxon-name-part-type="species" reg="jiulianensis">jiulianensis</tp:taxon-name-part></tp:taxon-name></italic> sp. nov.: <bold>A</bold> The male paratype <named-content xmlns:xlink="http://www.w3.org/1999/xlink" content-type="dwc:institutional_code" xlink:type="simple">SYS</named-content> a002031 observed calling on a leaf (showing subgular vocal sac) <bold>B</bold> a female individual observed feeding on an earthworm after rain, both from Mt. Nankun in Guangdong Province.</p></caption><graphic xmlns:xlink="http://www.w3.org/1999/xlink" xlink:href="zookeys-851-113-g007.jpg" position="float" orientation="portrait" xlink:type="simple" id="oo_305781.jpg"/></fig><p><italic><tp:taxon-name><tp:taxon-name-part taxon-name-part-type="genus" reg="Megophrys">Megophrys</tp:taxon-name-part><tp:taxon-name-part taxon-name-part-type="species" reg="jiulianensis">jiulianensis</tp:taxon-name-part></tp:taxon-name></italic> sp. nov. is sympatric with <italic><tp:taxon-name><tp:taxon-name-part taxon-name-part-type="genus" reg="Megophrys">M.</tp:taxon-name-part><tp:taxon-name-part taxon-name-part-type="species" reg="nankunensis">nankunensis</tp:taxon-name-part></tp:taxon-name></italic> sp. nov. and <italic><tp:taxon-name><tp:taxon-name-part taxon-name-part-type="genus" reg="Megophrys">M.</tp:taxon-name-part><tp:taxon-name-part taxon-name-part-type="species" reg="mangshanensis">mangshanensis</tp:taxon-name-part></tp:taxon-name></italic> at Mt. Nankun.</p></tp:treatment-sec><tp:treatment-sec><!--Section generated to contain objects referenced in tp:taxon-treatment.--><table-wrap id="T5" position="float" orientation="portrait"><label>Table 5.</label><caption><p>Diagnostic characters separating the seven new species described in this study from <italic><tp:taxon-name><tp:taxon-name-part taxon-name-part-type="genus" reg="Megophrys">Megophrys</tp:taxon-name-part><tp:taxon-name-part taxon-name-part-type="species" reg="feii">feii</tp:taxon-name-part></tp:taxon-name></italic> (incertae sedis) and 33 recognizing species of the <tp:taxon-name><tp:taxon-name-part taxon-name-part-type="genus" reg="Megophrys">Megophrys</tp:taxon-name-part><tp:taxon-name-part taxon-name-part-type="authority">s.l. allocated to the</tp:taxon-name-part><tp:taxon-name-part taxon-name-part-type="infraspecific-rank">subgenus</tp:taxon-name-part><tp:taxon-name-part taxon-name-part-type="subgenus" reg="Panophrys">Panophrys</tp:taxon-name-part></tp:taxon-name>.</p></caption><table id="TID0EKEFK" rules="all"><tbody><tr><th rowspan="2" colspan="1">Species</th><th rowspan="1" colspan="2">
                    <abbrev xmlns:xlink="http://www.w3.org/1999/xlink" xlink:title="snout‒vent length" id="ABBRID0EKMDK" xlink:type="simple">SVL</abbrev>
                  </th><th rowspan="2" colspan="1">Horn-like tubercle at edge of upper eyelid<sup>1</sup></th><th rowspan="2" colspan="1">Vomerine teeth<sup>2</sup></th><th rowspan="2" colspan="1">Tongue<sup>3</sup></th><th rowspan="2" colspan="1">Lateral fringes on toes<sup>4</sup></th><th rowspan="2" colspan="1">Toes<sup>5</sup></th><th rowspan="2" colspan="1"><abbrev xmlns:xlink="http://www.w3.org/1999/xlink" xlink:title="tympanum diameter" id="ABBRID0ELNDK" xlink:type="simple">TD</abbrev>/<abbrev xmlns:xlink="http://www.w3.org/1999/xlink" xlink:title="eye diameter" id="ABBRID0EPNDK" xlink:type="simple">ED</abbrev></th><th rowspan="2" colspan="1"><abbrev xmlns:xlink="http://www.w3.org/1999/xlink" xlink:title="tibia length" id="ABBRID0EWNDK" xlink:type="simple">TIB</abbrev>/<abbrev xmlns:xlink="http://www.w3.org/1999/xlink" xlink:title="snout‒vent length" id="ABBRID0E1NDK" xlink:type="simple">SVL</abbrev></th></tr><tr><th rowspan="1" colspan="1">males (N)</th><th rowspan="1" colspan="1">females (N)</th></tr><tr><td rowspan="1" colspan="1">
                    <bold><italic><tp:taxon-name>
                          <tp:taxon-name-part taxon-name-part-type="genus" reg="Megophrys">M.</tp:taxon-name-part>
                          <tp:taxon-name-part taxon-name-part-type="species" reg="dongguanensis">dongguanensis</tp:taxon-name-part>
                        </tp:taxon-name></italic></bold>
                  </td><td rowspan="1" colspan="1">30.2–39.3 (9)</td><td rowspan="1" colspan="1">/</td><td rowspan="1" colspan="1">+</td><td rowspan="1" colspan="1">+</td><td rowspan="1" colspan="1">‒</td><td rowspan="1" colspan="1">‒</td><td rowspan="1" colspan="1">+</td><td rowspan="1" colspan="1">0.42–0.60</td><td rowspan="1" colspan="1">0.41–0.46</td></tr><tr><td rowspan="1" colspan="1">
                    <bold><italic><tp:taxon-name>
                          <tp:taxon-name-part taxon-name-part-type="genus" reg="Megophrys">M.</tp:taxon-name-part>
                          <tp:taxon-name-part taxon-name-part-type="species" reg="nankunensis">nankunensis</tp:taxon-name-part>
                        </tp:taxon-name></italic></bold>
                  </td><td rowspan="1" colspan="1">29.9–34.9 (11)</td><td rowspan="1" colspan="1">39.4–41.9 (2)</td><td rowspan="1" colspan="1">+</td><td rowspan="1" colspan="1">+</td><td rowspan="1" colspan="1">‒</td><td rowspan="1" colspan="1">‒</td><td rowspan="1" colspan="1">+</td><td rowspan="1" colspan="1">0.43–0.61</td><td rowspan="1" colspan="1">0.35–0.42</td></tr><tr><td rowspan="1" colspan="1">
                    <bold><italic><tp:taxon-name>
                          <tp:taxon-name-part taxon-name-part-type="genus" reg="Megophrys">M.</tp:taxon-name-part>
                          <tp:taxon-name-part taxon-name-part-type="species" reg="jiulianensis">jiulianensis</tp:taxon-name-part>
                        </tp:taxon-name></italic></bold>
                  </td><td rowspan="1" colspan="1">30.4–33.9 (9)</td><td rowspan="1" colspan="1">34.1–37.5 (2)</td><td rowspan="1" colspan="1">+</td><td rowspan="1" colspan="1">+</td><td rowspan="1" colspan="1">+</td><td rowspan="1" colspan="1">‒</td><td rowspan="1" colspan="1">+</td><td rowspan="1" colspan="1">0.50–0.59</td><td rowspan="1" colspan="1">0.44–0.48</td></tr><tr><td rowspan="1" colspan="1">
                    <bold><italic><tp:taxon-name>
                          <tp:taxon-name-part taxon-name-part-type="genus" reg="Megophrys">M.</tp:taxon-name-part>
                          <tp:taxon-name-part taxon-name-part-type="species" reg="nanlingensis">nanlingensis</tp:taxon-name-part>
                        </tp:taxon-name></italic></bold>
                  </td><td rowspan="1" colspan="1">30.5–37.3 (10)</td><td rowspan="1" colspan="1">/</td><td rowspan="1" colspan="1">+</td><td rowspan="1" colspan="1">+</td><td rowspan="1" colspan="1">+</td><td rowspan="1" colspan="1">+</td><td rowspan="1" colspan="1">+</td><td rowspan="1" colspan="1">0.43–0.57</td><td rowspan="1" colspan="1">0.45–0.51</td></tr><tr><td rowspan="1" colspan="1">
                    <bold><italic><tp:taxon-name>
                          <tp:taxon-name-part taxon-name-part-type="genus" reg="Megophrys">M.</tp:taxon-name-part>
                          <tp:taxon-name-part taxon-name-part-type="species" reg="wugongensis">wugongensis</tp:taxon-name-part>
                        </tp:taxon-name></italic></bold>
                  </td><td rowspan="1" colspan="1">31.0–34.1 (4)</td><td rowspan="1" colspan="1">38.5–42.8 (9)</td><td rowspan="1" colspan="1">+</td><td rowspan="1" colspan="1">‒</td><td rowspan="1" colspan="1">‒</td><td rowspan="1" colspan="1">‒</td><td rowspan="1" colspan="1">+</td><td rowspan="1" colspan="1">0.45–0.53</td><td rowspan="1" colspan="1">0.37–0.44</td></tr><tr><td rowspan="1" colspan="1">
                    <bold><italic><tp:taxon-name>
                          <tp:taxon-name-part taxon-name-part-type="genus" reg="Megophrys">M.</tp:taxon-name-part>
                          <tp:taxon-name-part taxon-name-part-type="species" reg="mufumontana">mufumontana</tp:taxon-name-part>
                        </tp:taxon-name></italic></bold>
                  </td><td rowspan="1" colspan="1">30.1–30.8 (2)</td><td rowspan="1" colspan="1">36.3 (2)</td><td rowspan="1" colspan="1">+</td><td rowspan="1" colspan="1">‒</td><td rowspan="1" colspan="1">‒</td><td rowspan="1" colspan="1">+</td><td rowspan="1" colspan="1">+</td><td rowspan="1" colspan="1">0.51–0.58</td><td rowspan="1" colspan="1">0.47–0.53</td></tr><tr><td rowspan="1" colspan="1"><italic><tp:taxon-name><tp:taxon-name-part taxon-name-part-type="genus" reg="Megophrys">M.</tp:taxon-name-part><tp:taxon-name-part taxon-name-part-type="species" reg="acu">acu</tp:taxon-name-part></tp:taxon-name></italic>ta</td><td rowspan="1" colspan="1">27.1–33.0 (10)</td><td rowspan="1" colspan="1">28.1–33.6 (4)</td><td rowspan="1" colspan="1">++</td><td rowspan="1" colspan="1">‒</td><td rowspan="1" colspan="1">‒</td><td rowspan="1" colspan="1">+</td><td rowspan="1" colspan="1">+</td><td rowspan="1" colspan="1">0.57–0.71</td><td rowspan="1" colspan="1">0.38–0.45</td></tr><tr><td rowspan="1" colspan="1">
                    <italic><tp:taxon-name>
                        <tp:taxon-name-part taxon-name-part-type="genus" reg="Megophrys">M.</tp:taxon-name-part>
                        <tp:taxon-name-part taxon-name-part-type="species" reg="baolongensis">baolongensis</tp:taxon-name-part>
                      </tp:taxon-name></italic>
                  </td><td rowspan="1" colspan="1">42.0–45.0 (5)</td><td rowspan="1" colspan="1">/</td><td rowspan="1" colspan="1">+</td><td rowspan="1" colspan="1">‒</td><td rowspan="1" colspan="1">+</td><td rowspan="1" colspan="1">‒</td><td rowspan="1" colspan="1">‒</td><td rowspan="1" colspan="1">0.41</td><td rowspan="1" colspan="1">0.46</td></tr><tr><td rowspan="1" colspan="1">
                    <italic><tp:taxon-name>
                        <tp:taxon-name-part taxon-name-part-type="genus" reg="Megophrys">M.</tp:taxon-name-part>
                        <tp:taxon-name-part taxon-name-part-type="species" reg="binchuanensis">binchuanensis</tp:taxon-name-part>
                      </tp:taxon-name></italic>
                  </td><td rowspan="1" colspan="1">32.0–36.0 (4)</td><td rowspan="1" colspan="1">40.2–42.5 (2)</td><td rowspan="1" colspan="1">‒</td><td rowspan="1" colspan="1">‒</td><td rowspan="1" colspan="1">+ or ‒</td><td rowspan="1" colspan="1">++</td><td rowspan="1" colspan="1">+</td><td rowspan="1" colspan="1">0.33–0.50</td><td rowspan="1" colspan="1">0.46–0.48</td></tr><tr><td rowspan="1" colspan="1">
                    <italic><tp:taxon-name>
                        <tp:taxon-name-part taxon-name-part-type="genus" reg="Megophrys">M.</tp:taxon-name-part>
                        <tp:taxon-name-part taxon-name-part-type="species" reg="binlingensis">binlingensis</tp:taxon-name-part>
                      </tp:taxon-name></italic>
                  </td><td rowspan="1" colspan="1">45.1–51.0 (3)</td><td rowspan="1" colspan="1">/</td><td rowspan="1" colspan="1">‒</td><td rowspan="1" colspan="1">‒</td><td rowspan="1" colspan="1">+</td><td rowspan="1" colspan="1">/</td><td rowspan="1" colspan="1">+</td><td rowspan="1" colspan="1">0.47–0.52</td><td rowspan="1" colspan="1">0.52–0.53</td></tr><tr><td rowspan="1" colspan="1"><italic><tp:taxon-name><tp:taxon-name-part taxon-name-part-type="genus" reg="Megophrys">M.</tp:taxon-name-part><tp:taxon-name-part taxon-name-part-type="species" reg="boettger">boettger</tp:taxon-name-part></tp:taxon-name></italic>i</td><td rowspan="1" colspan="1">34.5–37.8 (20)</td><td rowspan="1" colspan="1">39.7–46.8 (10)</td><td rowspan="1" colspan="1">+</td><td rowspan="1" colspan="1">‒</td><td rowspan="1" colspan="1">+</td><td rowspan="1" colspan="1">++</td><td rowspan="1" colspan="1">+</td><td rowspan="1" colspan="1">0.40–0.67</td><td rowspan="1" colspan="1">0.45–0.49</td></tr><tr><td rowspan="1" colspan="1">
                    <italic><tp:taxon-name>
                        <tp:taxon-name-part taxon-name-part-type="genus" reg="Megophrys">M.</tp:taxon-name-part>
                        <tp:taxon-name-part taxon-name-part-type="species" reg="brachykolos">brachykolos</tp:taxon-name-part>
                      </tp:taxon-name></italic>
                  </td><td rowspan="1" colspan="1">33.7–39.3 (5)</td><td rowspan="1" colspan="1">33.9–45.9 (2)</td><td rowspan="1" colspan="1">+</td><td rowspan="1" colspan="1">‒</td><td rowspan="1" colspan="1">‒</td><td rowspan="1" colspan="1">‒</td><td rowspan="1" colspan="1">+</td><td rowspan="1" colspan="1">&gt; 0.50</td><td rowspan="1" colspan="1">0.37–0.42</td></tr><tr><td rowspan="1" colspan="1">
                    <italic><tp:taxon-name>
                        <tp:taxon-name-part taxon-name-part-type="genus" reg="Megophrys">M.</tp:taxon-name-part>
                        <tp:taxon-name-part taxon-name-part-type="species" reg="caudoprocta">caudoprocta</tp:taxon-name-part>
                      </tp:taxon-name></italic>
                  </td><td rowspan="1" colspan="1">81.3 (1)</td><td rowspan="1" colspan="1">/</td><td rowspan="1" colspan="1">++</td><td rowspan="1" colspan="1">+</td><td rowspan="1" colspan="1">‒</td><td rowspan="1" colspan="1">/</td><td rowspan="1" colspan="1">+</td><td rowspan="1" colspan="1">0.50</td><td rowspan="1" colspan="1">0.51</td></tr><tr><td rowspan="1" colspan="1">
                    <italic><tp:taxon-name>
                        <tp:taxon-name-part taxon-name-part-type="genus" reg="Megophrys">M.</tp:taxon-name-part>
                        <tp:taxon-name-part taxon-name-part-type="species" reg="cheni">cheni</tp:taxon-name-part>
                      </tp:taxon-name></italic>
                  </td><td rowspan="1" colspan="1">26.2–29.5 (15)</td><td rowspan="1" colspan="1">31.8–34.1 (3)</td><td rowspan="1" colspan="1">+</td><td rowspan="1" colspan="1">‒</td><td rowspan="1" colspan="1">++</td><td rowspan="1" colspan="1">++</td><td rowspan="1" colspan="1">+</td><td rowspan="1" colspan="1">0.41–0.54</td><td rowspan="1" colspan="1">0.50–0.54</td></tr><tr><td rowspan="1" colspan="1">
                    <italic><tp:taxon-name>
                        <tp:taxon-name-part taxon-name-part-type="genus" reg="Megophrys">M.</tp:taxon-name-part>
                        <tp:taxon-name-part taxon-name-part-type="species" reg="daweimontis">daweimontis</tp:taxon-name-part>
                      </tp:taxon-name></italic>
                  </td><td rowspan="1" colspan="1">34.0–37.0 (18)</td><td rowspan="1" colspan="1">40.0–46.0 (3)</td><td rowspan="1" colspan="1">+</td><td rowspan="1" colspan="1">+</td><td rowspan="1" colspan="1">/</td><td rowspan="1" colspan="1">‒</td><td rowspan="1" colspan="1">‒</td><td rowspan="1" colspan="1">/</td><td rowspan="1" colspan="1">0.54</td></tr><tr><td rowspan="1" colspan="1">
                    <italic><tp:taxon-name>
                        <tp:taxon-name-part taxon-name-part-type="genus" reg="Megophrys">M.</tp:taxon-name-part>
                        <tp:taxon-name-part taxon-name-part-type="species" reg="fansipanensis">fansipanensis</tp:taxon-name-part>
                      </tp:taxon-name></italic>
                  </td><td rowspan="1" colspan="1">30.9–44.3 (13)</td><td rowspan="1" colspan="1">41.7–42.5 (2)</td><td rowspan="1" colspan="1">+</td><td rowspan="1" colspan="1">+</td><td rowspan="1" colspan="1">+</td><td rowspan="1" colspan="1">‒</td><td rowspan="1" colspan="1">‒</td><td rowspan="1" colspan="1">0.53–0.80</td><td rowspan="1" colspan="1">0.49–0.59</td></tr><tr><td rowspan="1" colspan="1">
                    <italic><tp:taxon-name>
                        <tp:taxon-name-part taxon-name-part-type="genus" reg="Megophrys">M.</tp:taxon-name-part>
                        <tp:taxon-name-part taxon-name-part-type="species" reg="feii">feii</tp:taxon-name-part>
                      </tp:taxon-name></italic>
                  </td><td rowspan="1" colspan="1">24.3–25.1 (4)</td><td rowspan="1" colspan="1">28.2–28.9 (2)</td><td rowspan="1" colspan="1">+</td><td rowspan="1" colspan="1">‒</td><td rowspan="1" colspan="1">+</td><td rowspan="1" colspan="1">++</td><td rowspan="1" colspan="1">+</td><td rowspan="1" colspan="1">0.51–0.58</td><td rowspan="1" colspan="1">0.48–0.55</td></tr><tr><td rowspan="1" colspan="1">
                    <italic><tp:taxon-name>
                        <tp:taxon-name-part taxon-name-part-type="genus" reg="Megophrys">M.</tp:taxon-name-part>
                        <tp:taxon-name-part taxon-name-part-type="species" reg="hoanglienensis">hoanglienensis</tp:taxon-name-part>
                      </tp:taxon-name></italic>
                  </td><td rowspan="1" colspan="1">37.4–47.6 (11)</td><td rowspan="1" colspan="1">59.6 (1)</td><td rowspan="1" colspan="1">+</td><td rowspan="1" colspan="1">+</td><td rowspan="1" colspan="1">+</td><td rowspan="1" colspan="1">‒</td><td rowspan="1" colspan="1">‒</td><td rowspan="1" colspan="1">0.54–0.75</td><td rowspan="1" colspan="1">0.44–0.63</td></tr><tr><td rowspan="1" colspan="1"><italic><tp:taxon-name><tp:taxon-name-part taxon-name-part-type="genus" reg="Megophrys">M.</tp:taxon-name-part><tp:taxon-name-part taxon-name-part-type="species" reg="huangshanensi">huangshanensi</tp:taxon-name-part></tp:taxon-name></italic>s</td><td rowspan="1" colspan="1">36.0–41.6 (4)</td><td rowspan="1" colspan="1">44.2 (1)</td><td rowspan="1" colspan="1">+</td><td rowspan="1" colspan="1">‒</td><td rowspan="1" colspan="1">+</td><td rowspan="1" colspan="1">‒</td><td rowspan="1" colspan="1">‒</td><td rowspan="1" colspan="1">&lt;0.50</td><td rowspan="1" colspan="1">0.42–0.45</td></tr><tr><td rowspan="1" colspan="1">
                    <italic><tp:taxon-name>
                        <tp:taxon-name-part taxon-name-part-type="genus" reg="Megophrys">M.</tp:taxon-name-part>
                        <tp:taxon-name-part taxon-name-part-type="species" reg="insularis">insularis</tp:taxon-name-part>
                      </tp:taxon-name></italic>
                  </td><td rowspan="1" colspan="1">36.8–41.2 (5)</td><td rowspan="1" colspan="1">47.1 (1)</td><td rowspan="1" colspan="1">+</td><td rowspan="1" colspan="1">+</td><td rowspan="1" colspan="1">+</td><td rowspan="1" colspan="1">‒</td><td rowspan="1" colspan="1">+</td><td rowspan="1" colspan="1">0.46–0.57</td><td rowspan="1" colspan="1">0.40–0.43</td></tr><tr><td rowspan="1" colspan="1">
                    <italic><tp:taxon-name>
                        <tp:taxon-name-part taxon-name-part-type="genus" reg="Megophrys">M.</tp:taxon-name-part>
                        <tp:taxon-name-part taxon-name-part-type="species" reg="jingdongensis">jingdongensis</tp:taxon-name-part>
                      </tp:taxon-name></italic>
                  </td><td rowspan="1" colspan="1">53.0–56.5 (3)</td><td rowspan="1" colspan="1">63.5 (1)</td><td rowspan="1" colspan="1">+</td><td rowspan="1" colspan="1">+</td><td rowspan="1" colspan="1">+</td><td rowspan="1" colspan="1">++</td><td rowspan="1" colspan="1">+++</td><td rowspan="1" colspan="1">/</td><td rowspan="1" colspan="1">0.58–0.59</td></tr><tr><td rowspan="1" colspan="1">
                    <italic><tp:taxon-name>
                        <tp:taxon-name-part taxon-name-part-type="genus" reg="Megophrys">M.</tp:taxon-name-part>
                        <tp:taxon-name-part taxon-name-part-type="species" reg="jinggangensis">jinggangensis</tp:taxon-name-part>
                      </tp:taxon-name></italic>
                  </td><td rowspan="1" colspan="1">35.1–36.7 (2)</td><td rowspan="1" colspan="1">38.4–41.6 (3)</td><td rowspan="1" colspan="1">++</td><td rowspan="1" colspan="1">+</td><td rowspan="1" colspan="1">‒</td><td rowspan="1" colspan="1">+</td><td rowspan="1" colspan="1">+</td><td rowspan="1" colspan="1">0.73–0.88</td><td rowspan="1" colspan="1">0.47–0.50</td></tr><tr><td rowspan="1" colspan="1">
                    <italic><tp:taxon-name>
                        <tp:taxon-name-part taxon-name-part-type="genus" reg="Megophrys">M.</tp:taxon-name-part>
                        <tp:taxon-name-part taxon-name-part-type="species" reg="kuatunensis">kuatunensis</tp:taxon-name-part>
                      </tp:taxon-name></italic>
                  </td><td rowspan="1" colspan="1">26.2–29.6 (13)</td><td rowspan="1" colspan="1">37.4 (1)</td><td rowspan="1" colspan="1">+</td><td rowspan="1" colspan="1">‒</td><td rowspan="1" colspan="1">+</td><td rowspan="1" colspan="1">+</td><td rowspan="1" colspan="1">‒</td><td rowspan="1" colspan="1">0.44</td><td rowspan="1" colspan="1">0.38–0.48</td></tr><tr><td rowspan="1" colspan="1">
                    <italic><tp:taxon-name>
                        <tp:taxon-name-part taxon-name-part-type="genus" reg="Megophrys">M.</tp:taxon-name-part>
                        <tp:taxon-name-part taxon-name-part-type="species" reg="latidactyla">latidactyla</tp:taxon-name-part>
                      </tp:taxon-name></italic>
                  </td><td rowspan="1" colspan="1">38.9 (1)</td><td rowspan="1" colspan="1">/</td><td rowspan="1" colspan="1">++</td><td rowspan="1" colspan="1">+</td><td rowspan="1" colspan="1">‒</td><td rowspan="1" colspan="1">++</td><td rowspan="1" colspan="1">+</td><td rowspan="1" colspan="1">0.85</td><td rowspan="1" colspan="1">0.52</td></tr><tr><td rowspan="1" colspan="1">
                    <italic><tp:taxon-name>
                        <tp:taxon-name-part taxon-name-part-type="genus" reg="Megophrys">M.</tp:taxon-name-part>
                        <tp:taxon-name-part taxon-name-part-type="species" reg="leishanensis">leishanensis</tp:taxon-name-part>
                      </tp:taxon-name></italic>
                  </td><td rowspan="1" colspan="1">30.4–38.7 (10)</td><td rowspan="1" colspan="1">42.3 (2)</td><td rowspan="1" colspan="1">+</td><td rowspan="1" colspan="1">‒</td><td rowspan="1" colspan="1">‒</td><td rowspan="1" colspan="1">‒</td><td rowspan="1" colspan="1">+</td><td rowspan="1" colspan="1">/</td><td rowspan="1" colspan="1">/</td></tr><tr><td rowspan="1" colspan="1">
                    <italic><tp:taxon-name>
                        <tp:taxon-name-part taxon-name-part-type="genus" reg="Megophrys">M.</tp:taxon-name-part>
                        <tp:taxon-name-part taxon-name-part-type="species" reg="liboensis">liboensis</tp:taxon-name-part>
                      </tp:taxon-name></italic>
                  </td><td rowspan="1" colspan="1">34.7–67.7 (5)</td><td rowspan="1" colspan="1">60.8–70.6 (8)</td><td rowspan="1" colspan="1">+++</td><td rowspan="1" colspan="1">+</td><td rowspan="1" colspan="1">+</td><td rowspan="1" colspan="1">++</td><td rowspan="1" colspan="1">+</td><td rowspan="1" colspan="1">0.48–0.78</td><td rowspan="1" colspan="1">0.44–0.61</td></tr><tr><td rowspan="1" colspan="1">
                    <italic><tp:taxon-name>
                        <tp:taxon-name-part taxon-name-part-type="genus" reg="Megophrys">M.</tp:taxon-name-part>
                        <tp:taxon-name-part taxon-name-part-type="species" reg="lini">lini</tp:taxon-name-part>
                      </tp:taxon-name></italic>
                  </td><td rowspan="1" colspan="1">34.1–39.7 (20)</td><td rowspan="1" colspan="1">37.0–39.9 (4)</td><td rowspan="1" colspan="1">+</td><td rowspan="1" colspan="1">‒</td><td rowspan="1" colspan="1">‒</td><td rowspan="1" colspan="1">++</td><td rowspan="1" colspan="1">+</td><td rowspan="1" colspan="1">0.40–0.60</td><td rowspan="1" colspan="1">0.46–0.53</td></tr><tr><td rowspan="1" colspan="1">
                    <italic><tp:taxon-name>
                        <tp:taxon-name-part taxon-name-part-type="genus" reg="Megophrys">M.</tp:taxon-name-part>
                        <tp:taxon-name-part taxon-name-part-type="species" reg="lishuiensis">lishuiensis</tp:taxon-name-part>
                      </tp:taxon-name></italic>
                  </td><td rowspan="1" colspan="1">30.7–34.7 (13)</td><td rowspan="1" colspan="1">36.9–40.4 (3)</td><td rowspan="1" colspan="1">+</td><td rowspan="1" colspan="1">‒</td><td rowspan="1" colspan="1">‒</td><td rowspan="1" colspan="1">‒</td><td rowspan="1" colspan="1">‒</td><td rowspan="1" colspan="1">/</td><td rowspan="1" colspan="1">/</td></tr><tr><td rowspan="1" colspan="1"><italic><tp:taxon-name><tp:taxon-name-part taxon-name-part-type="genus" reg="Megophrys">M.</tp:taxon-name-part><tp:taxon-name-part taxon-name-part-type="species" reg="mino">mino</tp:taxon-name-part></tp:taxon-name></italic>r</td><td rowspan="1" colspan="1">34.5–41.2 (4)</td><td rowspan="1" colspan="1">/</td><td rowspan="1" colspan="1">‒</td><td rowspan="1" colspan="1">‒</td><td rowspan="1" colspan="1">+</td><td rowspan="1" colspan="1">‒</td><td rowspan="1" colspan="1">+</td><td rowspan="1" colspan="1">0.8–0.83</td><td rowspan="1" colspan="1">0.46–0.48</td></tr><tr><td rowspan="1" colspan="1">
                    <italic><tp:taxon-name>
                        <tp:taxon-name-part taxon-name-part-type="genus" reg="Megophrys">M.</tp:taxon-name-part>
                        <tp:taxon-name-part taxon-name-part-type="species" reg="obesa">obesa</tp:taxon-name-part>
                      </tp:taxon-name></italic>
                  </td><td rowspan="1" colspan="1">35.6 (1)</td><td rowspan="1" colspan="1">37.5–41.2 (6)</td><td rowspan="1" colspan="1">+</td><td rowspan="1" colspan="1">‒</td><td rowspan="1" colspan="1">‒</td><td rowspan="1" colspan="1">‒</td><td rowspan="1" colspan="1">+</td><td rowspan="1" colspan="1">0.51–0.66</td><td rowspan="1" colspan="1">0.41–0.47</td></tr><tr><td rowspan="1" colspan="1">
                    <italic><tp:taxon-name>
                        <tp:taxon-name-part taxon-name-part-type="genus" reg="Megophrys">M.</tp:taxon-name-part>
                        <tp:taxon-name-part taxon-name-part-type="species" reg="ombrophila">ombrophila</tp:taxon-name-part>
                      </tp:taxon-name></italic>
                  </td><td rowspan="1" colspan="1">27.4–34.5 (5)</td><td rowspan="1" colspan="1">32.8–35.0 (4)</td><td rowspan="1" colspan="1">+</td><td rowspan="1" colspan="1">‒</td><td rowspan="1" colspan="1">‒</td><td rowspan="1" colspan="1">‒</td><td rowspan="1" colspan="1">‒</td><td rowspan="1" colspan="1">0.52–0.69</td><td rowspan="1" colspan="1">0.32–0.41</td></tr><tr><td rowspan="1" colspan="1">
                    <italic><tp:taxon-name>
                        <tp:taxon-name-part taxon-name-part-type="genus" reg="Megophrys">M.</tp:taxon-name-part>
                        <tp:taxon-name-part taxon-name-part-type="species" reg="omeimontis">omeimontis</tp:taxon-name-part>
                      </tp:taxon-name></italic>
                  </td><td rowspan="1" colspan="1">56.0–59.5 (10)</td><td rowspan="1" colspan="1">68.0–72.5 (3)</td><td rowspan="1" colspan="1">+</td><td rowspan="1" colspan="1">+</td><td rowspan="1" colspan="1">+</td><td rowspan="1" colspan="1">+</td><td rowspan="1" colspan="1">+</td><td rowspan="1" colspan="1">/</td><td rowspan="1" colspan="1">0.52–0.56</td></tr><tr><td rowspan="1" colspan="1">
                    <italic><tp:taxon-name>
                        <tp:taxon-name-part taxon-name-part-type="genus" reg="Megophrys">M.</tp:taxon-name-part>
                        <tp:taxon-name-part taxon-name-part-type="species" reg="palpebralespinosa">palpebralespinosa</tp:taxon-name-part>
                      </tp:taxon-name></italic>
                  </td><td rowspan="1" colspan="1">36.2–38.0 (2)</td><td rowspan="1" colspan="1">/</td><td rowspan="1" colspan="1">++</td><td rowspan="1" colspan="1">+</td><td rowspan="1" colspan="1">‒</td><td rowspan="1" colspan="1">++</td><td rowspan="1" colspan="1">+++</td><td rowspan="1" colspan="1">/</td><td rowspan="1" colspan="1">0.55</td></tr><tr><td rowspan="1" colspan="1">
                    <italic><tp:taxon-name>
                        <tp:taxon-name-part taxon-name-part-type="genus" reg="Megophrys">M.</tp:taxon-name-part>
                        <tp:taxon-name-part taxon-name-part-type="species" reg="rubrimera">rubrimera</tp:taxon-name-part>
                      </tp:taxon-name></italic>
                  </td><td rowspan="1" colspan="1">26.7–30.5 (8)</td><td rowspan="1" colspan="1">/</td><td rowspan="1" colspan="1">+</td><td rowspan="1" colspan="1">+</td><td rowspan="1" colspan="1">+</td><td rowspan="1" colspan="1">+</td><td rowspan="1" colspan="1">‒</td><td rowspan="1" colspan="1">0.58–0.76</td><td rowspan="1" colspan="1">0.48–0.56</td></tr><tr><td rowspan="1" colspan="1">
                    <italic><tp:taxon-name>
                        <tp:taxon-name-part taxon-name-part-type="genus" reg="Megophrys">M.</tp:taxon-name-part>
                        <tp:taxon-name-part taxon-name-part-type="species" reg="sangzhiensis">sangzhiensis</tp:taxon-name-part>
                      </tp:taxon-name></italic>
                  </td><td rowspan="1" colspan="1">54.7 (1)</td><td rowspan="1" colspan="1">/</td><td rowspan="1" colspan="1">+</td><td rowspan="1" colspan="1">+</td><td rowspan="1" colspan="1">+</td><td rowspan="1" colspan="1">+</td><td rowspan="1" colspan="1">+</td><td rowspan="1" colspan="1">0.62</td><td rowspan="1" colspan="1">0.59</td></tr><tr><td rowspan="1" colspan="1">
                    <italic><tp:taxon-name>
                        <tp:taxon-name-part taxon-name-part-type="genus" reg="Megophrys">M.</tp:taxon-name-part>
                        <tp:taxon-name-part taxon-name-part-type="species" reg="shuichengensis">shuichengensis</tp:taxon-name-part>
                      </tp:taxon-name></italic>
                  </td><td rowspan="1" colspan="1">102.0–118.3 (7)</td><td rowspan="1" colspan="1">99.8–115.6 (6)</td><td rowspan="1" colspan="1">++</td><td rowspan="1" colspan="1">‒</td><td rowspan="1" colspan="1">+</td><td rowspan="1" colspan="1">++</td><td rowspan="1" colspan="1">+++</td><td rowspan="1" colspan="1">0.67</td><td rowspan="1" colspan="1">0.43–0.47</td></tr><tr><td rowspan="1" colspan="1">
                    <italic><tp:taxon-name>
                        <tp:taxon-name-part taxon-name-part-type="genus" reg="Megophrys">M.</tp:taxon-name-part>
                        <tp:taxon-name-part taxon-name-part-type="species" reg="spinata">spinata</tp:taxon-name-part>
                      </tp:taxon-name></italic>
                  </td><td rowspan="1" colspan="1">47.2–54.4 (18)</td><td rowspan="1" colspan="1">54.0–55.0 (2)</td><td rowspan="1" colspan="1">‒</td><td rowspan="1" colspan="1">‒</td><td rowspan="1" colspan="1">+</td><td rowspan="1" colspan="1">++</td><td rowspan="1" colspan="1">+++</td><td rowspan="1" colspan="1">0.43</td><td rowspan="1" colspan="1">0.56–0.58</td></tr><tr><td rowspan="1" colspan="1">
                    <italic><tp:taxon-name>
                        <tp:taxon-name-part taxon-name-part-type="genus" reg="Megophrys">M.</tp:taxon-name-part>
                        <tp:taxon-name-part taxon-name-part-type="species" reg="tuberogranulatus">tuberogranulatus</tp:taxon-name-part>
                      </tp:taxon-name></italic>
                  </td><td rowspan="1" colspan="1">33.2–39.6 (9)</td><td rowspan="1" colspan="1">50.5 (1)</td><td rowspan="1" colspan="1">+ or ‒</td><td rowspan="1" colspan="1">‒</td><td rowspan="1" colspan="1">‒</td><td rowspan="1" colspan="1">‒</td><td rowspan="1" colspan="1">+</td><td rowspan="1" colspan="1">0.50</td><td rowspan="1" colspan="1">0.45–0.51</td></tr><tr><td rowspan="1" colspan="1">
                    <italic><tp:taxon-name>
                        <tp:taxon-name-part taxon-name-part-type="genus" reg="Megophrys">M.</tp:taxon-name-part>
                        <tp:taxon-name-part taxon-name-part-type="species" reg="wuliangshanensis">wuliangshanensis</tp:taxon-name-part>
                      </tp:taxon-name></italic>
                  </td><td rowspan="1" colspan="1">27.3–31.6 (10)</td><td rowspan="1" colspan="1">41.0–41.5 (2)</td><td rowspan="1" colspan="1">‒</td><td rowspan="1" colspan="1">‒</td><td rowspan="1" colspan="1">+ or ‒</td><td rowspan="1" colspan="1">‒</td><td rowspan="1" colspan="1">‒</td><td rowspan="1" colspan="1">0.50</td><td rowspan="1" colspan="1">0.50–0.51</td></tr><tr><td rowspan="1" colspan="1">
                    <italic><tp:taxon-name>
                        <tp:taxon-name-part taxon-name-part-type="genus" reg="Megophrys">M.</tp:taxon-name-part>
                        <tp:taxon-name-part taxon-name-part-type="species" reg="wushanensis">wushanensis</tp:taxon-name-part>
                      </tp:taxon-name></italic>
                  </td><td rowspan="1" colspan="1">30.4–35.5 (10)</td><td rowspan="1" colspan="1">38.4 (1)</td><td rowspan="1" colspan="1">‒</td><td rowspan="1" colspan="1">‒</td><td rowspan="1" colspan="1">‒</td><td rowspan="1" colspan="1">‒ (in female), ++ (in male)</td><td rowspan="1" colspan="1">+</td><td rowspan="1" colspan="1">0.50</td><td rowspan="1" colspan="1">0.47–0.48</td></tr></tbody></table><table-wrap-foot><fn><p><sup>1</sup> long point (+++); slightly large (++), small (+), absent or indistinct (‒); <sup>2</sup> present (+), or absent (‒); <sup>3</sup> notched (++), feebly notched (+), or not notched (‒); <sup>4</sup> wide (++), narrow (+), lacking (‒); <sup>5</sup> at least one-fourth webbed (+++), at most one-fourth webbed (++), with rudimentary webbing (+), or without webbing (‒).</p></fn></table-wrap-foot></table-wrap></tp:treatment-sec><ref-list><ref id="B41"><mixed-citation xmlns:xlink="http://www.w3.org/1999/xlink" xlink:type="simple"><person-group><name name-style="western"><surname>Yang</surname><given-names>JH</given-names></name><name name-style="western"><surname>Wang</surname><given-names>J</given-names></name><name name-style="western"><surname>Wang</surname><given-names>YY</given-names></name></person-group> (<year>2018</year>) <article-title>A new species of the genus <italic><tp:taxon-name><tp:taxon-name-part taxon-name-part-type="genus">Megophrys</tp:taxon-name-part></tp:taxon-name></italic> (<tp:taxon-name><tp:taxon-name-part taxon-name-part-type="order">Anura</tp:taxon-name-part></tp:taxon-name>: <tp:taxon-name><tp:taxon-name-part taxon-name-part-type="family">Megophryidae</tp:taxon-name-part></tp:taxon-name>) from Yunnan Province, China.</article-title><source>Zootaxa</source><volume>4413</volume>(<issue>2</issue>): <fpage>325</fpage>–<lpage>338</lpage>. <ext-link xlink:type="simple" ext-link-type="doi" xlink:href="10.11646/zootaxa.4413.2.5">https://doi.org/10.11646/zootaxa.4413.2.5</ext-link></mixed-citation></ref></ref-list></tp:taxon-treatment>
