# Supplementary material for: Description of six new species of the subgenus Panophrys within the genus Megophrys (Anura, Megophryidae) from southeastern China based on molecular and morphological data
Source: Zookeys. 2019 Jun 3;851:113–64. doi: 10.3897/zookeys.851.29107 (PMC6557908; doi:10.3897/zookeys.851.29107)
Supplement: XML Treatment for Megophrys (Panophrys) nanlingensis [file zookeys.851.29107-treatment4.xml]

<!DOCTYPE tp:taxon-treatment
  PUBLIC "-//TaxonX//DTD Taxonomic Treatment Publishing DTD v0 20100105//EN" "tax-treatment-NSO.dtd">
<tp:taxon-treatment xmlns:tp="http://www.plazi.org/taxpub"><tp:treatment-meta><kwd-group><label>Taxon classification</label><kwd><named-content xmlns:xlink="http://www.w3.org/1999/xlink" content-type="kingdom">Animalia</named-content></kwd><kwd><named-content xmlns:xlink="http://www.w3.org/1999/xlink" content-type="order">Anura</named-content></kwd><kwd><named-content xmlns:xlink="http://www.w3.org/1999/xlink" content-type="family">Megophryidae</named-content></kwd></kwd-group><mixed-citation publication-type="journal"><person-group><name><surname>Wang</surname><given-names>Jian</given-names></name><name><surname>Lyu</surname><given-names>Zhi-Tong</given-names></name><name><surname>Liu</surname><given-names>Zu-Yao</given-names></name><name><surname>Liao</surname><given-names>Cheng-Kai</given-names></name><name><surname>Zeng</surname><given-names>Zhao-Chi</given-names></name><name><surname>Zhao</surname><given-names>Jian</given-names></name><name><surname>Li</surname><given-names>Yu-Long</given-names></name><name><surname>Wang</surname><given-names>Ying-Yong</given-names></name></person-group><article-title>Description of six new species of the subgenus <tp:taxon-name><tp:taxon-name-part taxon-name-part-type="genus" reg="Megophrys"/><tp:taxon-name-part taxon-name-part-type="subgenus" reg="Panophrys">Panophrys</tp:taxon-name-part></tp:taxon-name> within the genus <italic><tp:taxon-name><tp:taxon-name-part taxon-name-part-type="genus" reg="Megophrys">Megophrys</tp:taxon-name-part></tp:taxon-name></italic> (<tp:taxon-name><tp:taxon-name-part taxon-name-part-type="order">Anura</tp:taxon-name-part></tp:taxon-name>, <tp:taxon-name><tp:taxon-name-part taxon-name-part-type="family">Megophryidae</tp:taxon-name-part></tp:taxon-name>) from southeastern China based on molecular and morphological data</article-title><source>Zookeys</source><day>03</day><month>6</month><year>2019</year><volume>851</volume><fpage>113</fpage><lpage>164</lpage><pub-id pub-id-type="doi">10.3897/zookeys.851.29107</pub-id></mixed-citation></tp:treatment-meta><tp:nomenclature><tp:taxon-name><tp:taxon-name-part taxon-name-part-type="genus" reg="Megophrys">Megophrys</tp:taxon-name-part> (<tp:taxon-name-part taxon-name-part-type="subgenus" reg="Panophrys">Panophrys</tp:taxon-name-part>) <tp:taxon-name-part taxon-name-part-type="species" reg="nanlingensis">nanlingensis</tp:taxon-name-part><object-id xmlns:xlink="http://www.w3.org/1999/xlink" content-type="zoobank" xlink:type="simple">http://zoobank.org/F9567F3F-D374-4CE8-A3A6-01C5F6A17A2D</object-id></tp:taxon-name><tp:taxon-authority>Lyu, J. Wang, Liu &amp; Y.Y. Wang</tp:taxon-authority><tp:taxon-status xmlns:xlink="http://www.w3.org/1999/xlink" xlink:type="simple">sp. nov.</tp:taxon-status><xref ref-type="fig" rid="F8">Fig. 8</xref><xref ref-type="table" rid="T7">, Table 7</xref><!--PageBreak   --></tp:nomenclature><tp:treatment-sec sec-type="Holotype" id="SECID0EXUAM"><title>Holotype.</title><p><named-content xmlns:xlink="http://www.w3.org/1999/xlink" content-type="dwc:institutional_code" xlink:type="simple">SYS</named-content> a001964, adult male, collected by Run-Lin Li on 21 December 2012 from Nanling Nature Reserve (<named-content xmlns:xlink="http://www.w3.org/1999/xlink" content-type="dwc:verbatimCoordinates" xlink:type="simple"><named-content content-type="geo-json" specific-use="{&#34;type&#34;:&#34;Point&#34;,&#34;coordinates&#34;:[113.020094,24.913556]}" id="NCID0EEVAM" xlink:type="simple">24°54'48.80"N, 113°01'12.34"E</named-content></named-content>; 1008m a.s.l.), Ruyuan County, Shaoguan City, Guangdong Province, China.</p></tp:treatment-sec><tp:treatment-sec sec-type="Paratypes (nine males)" id="SECID0EJVAM"><title>Paratypes (nine males).</title><p><named-content xmlns:xlink="http://www.w3.org/1999/xlink" content-type="dwc:institutional_code" xlink:type="simple">SYS</named-content> a001959–1962, <named-content xmlns:xlink="http://www.w3.org/1999/xlink" content-type="dwc:institutional_code" xlink:type="simple">SYS</named-content> a001963/CIB110010, adult males, collected on 21 December 2012 by Run-Lin Li from the same stream as the holotype (1000–1300 m a.s.l.); <named-content xmlns:xlink="http://www.w3.org/1999/xlink" content-type="dwc:institutional_code" xlink:type="simple">SYS</named-content> a002334, 2356–2358, collected on 1–3 October 2013 by Ying-Yong Wang and Zu-Yao Liu from Mt. Qiyun (<named-content xmlns:xlink="http://www.w3.org/1999/xlink" content-type="dwc:verbatimCoordinates" xlink:type="simple"><named-content content-type="geo-json" specific-use="{&#34;type&#34;:&#34;Point&#34;,&#34;coordinates&#34;:[114.031136,25.873011]}" id="NCID0E5VAM" xlink:type="simple">25°52'22.84"N, 114°01'52.09"E</named-content></named-content>; 691–1355m a.s.l.), Chongyi County, Ganzhou City, Jiangxi Province, China.</p></tp:treatment-sec><tp:treatment-sec sec-type="diagnosis" id="SECID0EDWAM"><title>Diagnosis.</title><p>(1) Body small-sized, <abbrev xmlns:xlink="http://www.w3.org/1999/xlink" xlink:title="snout‒vent length" id="ABBRID0EJWAM" xlink:type="simple">SVL</abbrev> 30.5–37.3 mm in 10 adult males; (2) snout rounded in dorsal view; (3) tympanum distinct, moderate-sized, <abbrev xmlns:xlink="http://www.w3.org/1999/xlink" xlink:title="tympanum diameter" id="ABBRID0ENWAM" xlink:type="simple">TD</abbrev>/<abbrev xmlns:xlink="http://www.w3.org/1999/xlink" xlink:title="eye diameter" id="ABBRID0ERWAM" xlink:type="simple">ED</abbrev> ratio 0.43–0.57; (4) vomerine ridge and vomerine teeth present; (5) tongue notched posteriorly; (6) absence of lateral fringes and webbing on fingers, presence of narrow lateral fringes and rudimentary webbing on toes; (7) presence of a subarticular tubercle at the base of each finger and toe; (8) hindlimbs slender, heels overlapping, tibio-tarsal articulation reaching between the posterior corner to the center of eye; (9) <abbrev xmlns:xlink="http://www.w3.org/1999/xlink" xlink:title="tibia length" id="ABBRID0EVWAM" xlink:type="simple">TIB</abbrev>/<abbrev xmlns:xlink="http://www.w3.org/1999/xlink" xlink:title="snout‒vent length" id="ABBRID0EZWAM" xlink:type="simple">SVL</abbrev> ratio 0.45–0.51 and <abbrev xmlns:xlink="http://www.w3.org/1999/xlink" xlink:title="foot length" id="ABBRID0E4WAM" xlink:type="simple">FTL</abbrev>/<abbrev xmlns:xlink="http://www.w3.org/1999/xlink" xlink:title="snout‒vent length" id="ABBRID0EBXAM" xlink:type="simple">SVL</abbrev> ratio 0.61–0.73; (10) dense conical granules present on surface of temporal region, upper lip, and from loreal region to the tip of snout; (11) granules <!--PageBreak   -->and tubercles on dorsal surface forming a discontinuous X-shaped ridge and a pair of discontinuous dorsolateral ridges on back of trunk; (12) supratympanic fold distinct, whitish tan; (13) brown dorsally, with a dark triangular marking with light yellow edge between eyes, and an X-shaped or V-shaped marking with light yellow edge on the center of the back of trunk; (14) presence of a single subgular vocal sac in males; (15) nuptial pads and nuptial spines invisible in males during breeding season.</p></tp:treatment-sec><tp:treatment-sec sec-type="comparisons" id="SECID0EHXAM"><title>Comparisons.</title><p>Comparative data of <italic><tp:taxon-name><tp:taxon-name-part taxon-name-part-type="genus" reg="Megophrys">Megophrys</tp:taxon-name-part><tp:taxon-name-part taxon-name-part-type="species" reg="nanlingensis">nanlingensis</tp:taxon-name-part></tp:taxon-name></italic> sp. nov. with <italic><tp:taxon-name><tp:taxon-name-part taxon-name-part-type="genus" reg="Megophrys">M.</tp:taxon-name-part><tp:taxon-name-part taxon-name-part-type="species" reg="dongduanensis">dongduanensis</tp:taxon-name-part></tp:taxon-name></italic> sp. nov., <italic><tp:taxon-name><tp:taxon-name-part taxon-name-part-type="genus" reg="Megophrys">M.</tp:taxon-name-part><tp:taxon-name-part taxon-name-part-type="species" reg="nankunensis">nankunensis</tp:taxon-name-part></tp:taxon-name></italic> sp. nov., <italic><tp:taxon-name><tp:taxon-name-part taxon-name-part-type="genus" reg="Megophrys">M.</tp:taxon-name-part><tp:taxon-name-part taxon-name-part-type="species" reg="jiulianensis">jiulianensis</tp:taxon-name-part></tp:taxon-name></italic> sp. nov., <italic><tp:taxon-name><tp:taxon-name-part taxon-name-part-type="genus" reg="Megophrys">M.</tp:taxon-name-part><tp:taxon-name-part taxon-name-part-type="species" reg="feii">feii</tp:taxon-name-part></tp:taxon-name></italic> and the 33 recognized members of <tp:taxon-name><tp:taxon-name-part taxon-name-part-type="genus" reg="Megophrys">Megophrys</tp:taxon-name-part><tp:taxon-name-part taxon-name-part-type="authority">s.l. allocated to the</tp:taxon-name-part><tp:taxon-name-part taxon-name-part-type="infraspecific-rank">subgenus</tp:taxon-name-part><tp:taxon-name-part taxon-name-part-type="subgenus" reg="Panophrys">Panophrys</tp:taxon-name-part></tp:taxon-name> are listed in Table <xref ref-type="table" rid="T5">5</xref>.</p><p><italic><tp:taxon-name><tp:taxon-name-part taxon-name-part-type="genus" reg="Megophrys">Megophrys</tp:taxon-name-part><tp:taxon-name-part taxon-name-part-type="species" reg="nanlingensis">nanlingensis</tp:taxon-name-part></tp:taxon-name></italic> sp. nov. differs from <italic><tp:taxon-name><tp:taxon-name-part taxon-name-part-type="genus" reg="Megophrys">M.</tp:taxon-name-part><tp:taxon-name-part taxon-name-part-type="species" reg="dongguanensis">dongguanensis</tp:taxon-name-part></tp:taxon-name></italic> sp. nov., <italic><tp:taxon-name><tp:taxon-name-part taxon-name-part-type="genus" reg="Megophrys">M.</tp:taxon-name-part><tp:taxon-name-part taxon-name-part-type="species" reg="nankunensis">nankunensis</tp:taxon-name-part></tp:taxon-name></italic> sp. nov. and <italic><tp:taxon-name><tp:taxon-name-part taxon-name-part-type="genus" reg="Megophrys">M.</tp:taxon-name-part><tp:taxon-name-part taxon-name-part-type="species" reg="jiulianensis">jiulianensis</tp:taxon-name-part></tp:taxon-name></italic> sp. nov. by the heels overlapping when hindlimb is stretched along the side of the body (vs. heels not meeting in <italic><tp:taxon-name><tp:taxon-name-part taxon-name-part-type="genus" reg="Megophrys">M.</tp:taxon-name-part><tp:taxon-name-part taxon-name-part-type="species" reg="dongguanensis">dongguanensis</tp:taxon-name-part></tp:taxon-name></italic> sp. nov. and <italic><tp:taxon-name><tp:taxon-name-part taxon-name-part-type="genus" reg="Megophrys">M.</tp:taxon-name-part><tp:taxon-name-part taxon-name-part-type="species" reg="nankunensis">nankunensis</tp:taxon-name-part></tp:taxon-name></italic> sp. nov.), presence of lateral fringes on toes (vs. absent in <italic><tp:taxon-name><tp:taxon-name-part taxon-name-part-type="genus" reg="Megophrys">M.</tp:taxon-name-part><tp:taxon-name-part taxon-name-part-type="species" reg="dongguanensis">dongguanensis</tp:taxon-name-part></tp:taxon-name></italic> sp. nov., <italic><tp:taxon-name><tp:taxon-name-part taxon-name-part-type="genus" reg="Megophrys">M.</tp:taxon-name-part><tp:taxon-name-part taxon-name-part-type="species" reg="nankunensis">nankunensis</tp:taxon-name-part></tp:taxon-name></italic> sp. nov. and <italic><tp:taxon-name><tp:taxon-name-part taxon-name-part-type="genus" reg="Megophrys">M.</tp:taxon-name-part><tp:taxon-name-part taxon-name-part-type="species" reg="jiulianensis">jiulianensis</tp:taxon-name-part></tp:taxon-name></italic> sp. nov.), tongue notched posteriorly (vs. not notched in <italic><tp:taxon-name><tp:taxon-name-part taxon-name-part-type="genus" reg="Megophrys">M.</tp:taxon-name-part><tp:taxon-name-part taxon-name-part-type="species" reg="dongguanensis">dongguanensis</tp:taxon-name-part></tp:taxon-name></italic> sp. nov. and <italic><tp:taxon-name><tp:taxon-name-part taxon-name-part-type="genus" reg="Megophrys">M.</tp:taxon-name-part><tp:taxon-name-part taxon-name-part-type="species" reg="nankunensis">nankunensis</tp:taxon-name-part></tp:taxon-name></italic> sp. nov.), skin relatively smooth and lacking black horny spines (vs. skin rough with black horny spines in <italic>M . <tp:taxon-name><tp:taxon-name-part taxon-name-part-type="genus" reg="Megophrys"/><tp:taxon-name-part taxon-name-part-type="species" reg="jiulianensis">jiulianensis</tp:taxon-name-part></tp:taxon-name></italic> sp. nov.).</p><p>With the smaller body size, <abbrev xmlns:xlink="http://www.w3.org/1999/xlink" xlink:title="snout‒vent length" id="ABBRID0EA5AM" xlink:type="simple">SVL</abbrev> 30.5–37.3 mm in males, <italic><tp:taxon-name><tp:taxon-name-part taxon-name-part-type="genus" reg="Megophrys">Megophrys</tp:taxon-name-part><tp:taxon-name-part taxon-name-part-type="species" reg="nanlingensis">nanlingensis</tp:taxon-name-part></tp:taxon-name></italic> sp. nov. differs from the nine members with larger <abbrev xmlns:xlink="http://www.w3.org/1999/xlink" xlink:title="snout‒vent length" id="ABBRID0EP5AM" xlink:type="simple">SVL</abbrev> values: <italic><tp:taxon-name><tp:taxon-name-part taxon-name-part-type="genus" reg="Megophrys">M.</tp:taxon-name-part><tp:taxon-name-part taxon-name-part-type="species" reg="baolongensis">baolongensis</tp:taxon-name-part></tp:taxon-name></italic> (42.0–45.0 mm in males), <italic><tp:taxon-name><tp:taxon-name-part taxon-name-part-type="genus" reg="Megophrys">M.</tp:taxon-name-part><tp:taxon-name-part taxon-name-part-type="species" reg="binlingensis">binlingensis</tp:taxon-name-part></tp:taxon-name></italic> (45.1–51.0 mm in males), <italic><tp:taxon-name><tp:taxon-name-part taxon-name-part-type="genus" reg="Megophrys">M.</tp:taxon-name-part><tp:taxon-name-part taxon-name-part-type="species" reg="caudoprocta">caudoprocta</tp:taxon-name-part></tp:taxon-name></italic> (81.3 mm in single male), <italic><tp:taxon-name><tp:taxon-name-part taxon-name-part-type="genus" reg="Megophrys">M.</tp:taxon-name-part><tp:taxon-name-part taxon-name-part-type="species" reg="jingdongensis">jingdongensis</tp:taxon-name-part></tp:taxon-name></italic> (53.0–56.5 mm in males), <italic><tp:taxon-name><tp:taxon-name-part taxon-name-part-type="genus" reg="Megophrys">M.</tp:taxon-name-part><tp:taxon-name-part taxon-name-part-type="species" reg="latidactyla">latidactyla</tp:taxon-name-part></tp:taxon-name></italic> (38.9 mm in single male), <italic><tp:taxon-name><tp:taxon-name-part taxon-name-part-type="genus" reg="Megophrys">M.</tp:taxon-name-part><tp:taxon-name-part taxon-name-part-type="species" reg="omeimontis">omeimontis</tp:taxon-name-part></tp:taxon-name></italic> (56.0–59.5 mm in males), <italic><tp:taxon-name><tp:taxon-name-part taxon-name-part-type="genus" reg="Megophrys">M.</tp:taxon-name-part><tp:taxon-name-part taxon-name-part-type="species" reg="sangzhiensis">sangzhiensis</tp:taxon-name-part></tp:taxon-name></italic> (54.7 mm in single male), <italic><tp:taxon-name><tp:taxon-name-part taxon-name-part-type="genus" reg="Megophrys">M.</tp:taxon-name-part><tp:taxon-name-part taxon-name-part-type="species" reg="shuichengensis">shuichengensis</tp:taxon-name-part></tp:taxon-name></italic> (102.0–118.3 mm in males) and <italic><tp:taxon-name><tp:taxon-name-part taxon-name-part-type="genus" reg="Megophrys">M.</tp:taxon-name-part><tp:taxon-name-part taxon-name-part-type="species" reg="spinata">spinata</tp:taxon-name-part></tp:taxon-name></italic> (47.2–54.4 mm in males).</p><p><italic><tp:taxon-name><tp:taxon-name-part taxon-name-part-type="genus" reg="Megophrys">Megophrys</tp:taxon-name-part><tp:taxon-name-part taxon-name-part-type="species" reg="nanlingensis">nanlingensis</tp:taxon-name-part></tp:taxon-name></italic> sp. nov. differs from 12 species occurring in eastern and southern China (<italic><tp:taxon-name><tp:taxon-name-part taxon-name-part-type="genus" reg="Megophrys">M.</tp:taxon-name-part><tp:taxon-name-part taxon-name-part-type="species" reg="acuta">acuta</tp:taxon-name-part></tp:taxon-name></italic>, <italic><tp:taxon-name><tp:taxon-name-part taxon-name-part-type="genus" reg="Megophrys">M.</tp:taxon-name-part><tp:taxon-name-part taxon-name-part-type="species" reg="brachykolos">brachykolos</tp:taxon-name-part></tp:taxon-name></italic>, <italic><tp:taxon-name><tp:taxon-name-part taxon-name-part-type="genus" reg="Megophrys">M.</tp:taxon-name-part><tp:taxon-name-part taxon-name-part-type="species" reg="boettgeri">boettgeri</tp:taxon-name-part></tp:taxon-name></italic>, <italic><tp:taxon-name><tp:taxon-name-part taxon-name-part-type="genus" reg="Megophrys">M.</tp:taxon-name-part><tp:taxon-name-part taxon-name-part-type="species" reg="cheni">cheni</tp:taxon-name-part></tp:taxon-name></italic>, <italic><tp:taxon-name><tp:taxon-name-part taxon-name-part-type="genus" reg="Megophrys">M.</tp:taxon-name-part><tp:taxon-name-part taxon-name-part-type="species" reg="huangshanensis">huangshanensis</tp:taxon-name-part></tp:taxon-name></italic>, <italic><tp:taxon-name><tp:taxon-name-part taxon-name-part-type="genus" reg="Megophrys">M.</tp:taxon-name-part><tp:taxon-name-part taxon-name-part-type="species" reg="insularis">insularis</tp:taxon-name-part></tp:taxon-name></italic>, <italic><tp:taxon-name><tp:taxon-name-part taxon-name-part-type="genus" reg="Megophrys">M.</tp:taxon-name-part><tp:taxon-name-part taxon-name-part-type="species" reg="jinggangensis">jinggangensis</tp:taxon-name-part></tp:taxon-name></italic>, <italic><tp:taxon-name><tp:taxon-name-part taxon-name-part-type="genus" reg="Megophrys">M.</tp:taxon-name-part><tp:taxon-name-part taxon-name-part-type="species" reg="kuatunensis">kuatunensis</tp:taxon-name-part></tp:taxon-name></italic>, <italic><tp:taxon-name><tp:taxon-name-part taxon-name-part-type="genus" reg="Megophrys">M.</tp:taxon-name-part><tp:taxon-name-part taxon-name-part-type="species" reg="lini">lini</tp:taxon-name-part></tp:taxon-name></italic>, <italic><tp:taxon-name><tp:taxon-name-part taxon-name-part-type="genus" reg="Megophrys">M.</tp:taxon-name-part><tp:taxon-name-part taxon-name-part-type="species" reg="lishuiensis">lishuiensis</tp:taxon-name-part></tp:taxon-name></italic>, <italic><tp:taxon-name><tp:taxon-name-part taxon-name-part-type="genus" reg="Megophrys">M.</tp:taxon-name-part><tp:taxon-name-part taxon-name-part-type="species" reg="obesa">obesa</tp:taxon-name-part></tp:taxon-name></italic> and <italic><tp:taxon-name><tp:taxon-name-part taxon-name-part-type="genus" reg="Megophrys">M.</tp:taxon-name-part><tp:taxon-name-part taxon-name-part-type="species" reg="ombrophila">ombrophila</tp:taxon-name-part></tp:taxon-name></italic>) by the following combination of characters: presence of vomerine teeth (vs. absent in <italic><tp:taxon-name><tp:taxon-name-part taxon-name-part-type="genus" reg="Megophrys">M.</tp:taxon-name-part><tp:taxon-name-part taxon-name-part-type="species" reg="acuta">acuta</tp:taxon-name-part></tp:taxon-name></italic>, <italic><tp:taxon-name><tp:taxon-name-part taxon-name-part-type="genus" reg="Megophrys">M.</tp:taxon-name-part><tp:taxon-name-part taxon-name-part-type="species" reg="boettgeri">boettgeri</tp:taxon-name-part></tp:taxon-name></italic>, <italic><tp:taxon-name><tp:taxon-name-part taxon-name-part-type="genus" reg="Megophrys">M.</tp:taxon-name-part><tp:taxon-name-part taxon-name-part-type="species" reg="brachykolos">brachykolos</tp:taxon-name-part></tp:taxon-name></italic>, <italic><tp:taxon-name><tp:taxon-name-part taxon-name-part-type="genus" reg="Megophrys">M.</tp:taxon-name-part><tp:taxon-name-part taxon-name-part-type="species" reg="cheni">cheni</tp:taxon-name-part></tp:taxon-name></italic>, <italic><tp:taxon-name><tp:taxon-name-part taxon-name-part-type="genus" reg="Megophrys">M.</tp:taxon-name-part><tp:taxon-name-part taxon-name-part-type="species" reg="huangshanensis">huangshanensis</tp:taxon-name-part></tp:taxon-name></italic>, <italic><tp:taxon-name><tp:taxon-name-part taxon-name-part-type="genus" reg="Megophrys">M.</tp:taxon-name-part><tp:taxon-name-part taxon-name-part-type="species" reg="kuatunensis">kuatunensis</tp:taxon-name-part></tp:taxon-name></italic>, <italic><tp:taxon-name><tp:taxon-name-part taxon-name-part-type="genus" reg="Megophrys">M.</tp:taxon-name-part><tp:taxon-name-part taxon-name-part-type="species" reg="lini">lini</tp:taxon-name-part></tp:taxon-name></italic>, <italic><tp:taxon-name><tp:taxon-name-part taxon-name-part-type="genus" reg="Megophrys">M.</tp:taxon-name-part><tp:taxon-name-part taxon-name-part-type="species" reg="lishuiensis">lishuiensis</tp:taxon-name-part></tp:taxon-name></italic>, <italic><tp:taxon-name><tp:taxon-name-part taxon-name-part-type="genus" reg="Megophrys">M.</tp:taxon-name-part><tp:taxon-name-part taxon-name-part-type="species" reg="obesa">obesa</tp:taxon-name-part></tp:taxon-name></italic> and <italic><tp:taxon-name><tp:taxon-name-part taxon-name-part-type="genus" reg="Megophrys">M.</tp:taxon-name-part><tp:taxon-name-part taxon-name-part-type="species" reg="ombrophila">ombrophila</tp:taxon-name-part></tp:taxon-name></italic>), margin of tongue notched posteriorly (vs. not notched in <italic><tp:taxon-name><tp:taxon-name-part taxon-name-part-type="genus" reg="Megophrys">M.</tp:taxon-name-part><tp:taxon-name-part taxon-name-part-type="species" reg="acuta">acuta</tp:taxon-name-part></tp:taxon-name></italic>, <italic><tp:taxon-name><tp:taxon-name-part taxon-name-part-type="genus" reg="Megophrys">M.</tp:taxon-name-part><tp:taxon-name-part taxon-name-part-type="species" reg="brachykolos">brachykolos</tp:taxon-name-part></tp:taxon-name></italic>, <italic><tp:taxon-name><tp:taxon-name-part taxon-name-part-type="genus" reg="Megophrys">M.</tp:taxon-name-part><tp:taxon-name-part taxon-name-part-type="species" reg="jinggangensis">jinggangensis</tp:taxon-name-part></tp:taxon-name></italic>, <italic><tp:taxon-name><tp:taxon-name-part taxon-name-part-type="genus" reg="Megophrys">M.</tp:taxon-name-part><tp:taxon-name-part taxon-name-part-type="species" reg="lini">lini</tp:taxon-name-part></tp:taxon-name></italic>, <italic><tp:taxon-name><tp:taxon-name-part taxon-name-part-type="genus" reg="Megophrys">M.</tp:taxon-name-part><tp:taxon-name-part taxon-name-part-type="species" reg="lishuiensis">lishuiensis</tp:taxon-name-part></tp:taxon-name></italic>, <italic><tp:taxon-name><tp:taxon-name-part taxon-name-part-type="genus" reg="Megophrys">M.</tp:taxon-name-part><tp:taxon-name-part taxon-name-part-type="species" reg="obesa">obesa</tp:taxon-name-part></tp:taxon-name></italic> and <italic><tp:taxon-name><tp:taxon-name-part taxon-name-part-type="genus" reg="Megophrys">M.</tp:taxon-name-part><tp:taxon-name-part taxon-name-part-type="species" reg="ombrophila">ombrophila</tp:taxon-name-part></tp:taxon-name></italic>), toes with narrow lateral fringes (vs. wide in <italic><tp:taxon-name><tp:taxon-name-part taxon-name-part-type="genus" reg="Megophrys">M.</tp:taxon-name-part><tp:taxon-name-part taxon-name-part-type="species" reg="boettgeri">boettgeri</tp:taxon-name-part></tp:taxon-name></italic>, <italic><tp:taxon-name><tp:taxon-name-part taxon-name-part-type="genus" reg="Megophrys">M.</tp:taxon-name-part><tp:taxon-name-part taxon-name-part-type="species" reg="cheni">cheni</tp:taxon-name-part></tp:taxon-name></italic> and <italic><tp:taxon-name><tp:taxon-name-part taxon-name-part-type="genus" reg="Megophrys">M.</tp:taxon-name-part><tp:taxon-name-part taxon-name-part-type="species" reg="lini">lini</tp:taxon-name-part></tp:taxon-name></italic>; absent in <italic><tp:taxon-name><tp:taxon-name-part taxon-name-part-type="genus" reg="Megophrys">M.</tp:taxon-name-part><tp:taxon-name-part taxon-name-part-type="species" reg="brachykolos">brachykolos</tp:taxon-name-part></tp:taxon-name></italic>, <italic><tp:taxon-name><tp:taxon-name-part taxon-name-part-type="genus" reg="Megophrys">M.</tp:taxon-name-part><tp:taxon-name-part taxon-name-part-type="species" reg="huangshanensis">huangshanensis</tp:taxon-name-part></tp:taxon-name></italic>, <italic><tp:taxon-name><tp:taxon-name-part taxon-name-part-type="genus" reg="Megophrys">M.</tp:taxon-name-part><tp:taxon-name-part taxon-name-part-type="species" reg="insularis">insularis</tp:taxon-name-part></tp:taxon-name></italic>, <italic><tp:taxon-name><tp:taxon-name-part taxon-name-part-type="genus" reg="Megophrys">M.</tp:taxon-name-part><tp:taxon-name-part taxon-name-part-type="species" reg="lishuiensis">lishuiensis</tp:taxon-name-part></tp:taxon-name></italic>, <italic><tp:taxon-name><tp:taxon-name-part taxon-name-part-type="genus" reg="Megophrys">M.</tp:taxon-name-part><tp:taxon-name-part taxon-name-part-type="species" reg="obesa">obesa</tp:taxon-name-part></tp:taxon-name></italic> and <italic><tp:taxon-name><tp:taxon-name-part taxon-name-part-type="genus" reg="Megophrys">M.</tp:taxon-name-part><tp:taxon-name-part taxon-name-part-type="species" reg="ombrophila">ombrophila</tp:taxon-name-part></tp:taxon-name></italic>), toes with rudimentary webbing (vs. toes without webbing in <italic><tp:taxon-name><tp:taxon-name-part taxon-name-part-type="genus" reg="Megophrys">M.</tp:taxon-name-part><tp:taxon-name-part taxon-name-part-type="species" reg="lishuiensis">lishuiensis</tp:taxon-name-part></tp:taxon-name></italic>, <italic><tp:taxon-name><tp:taxon-name-part taxon-name-part-type="genus" reg="Megophrys">M.</tp:taxon-name-part><tp:taxon-name-part taxon-name-part-type="species" reg="kuatunensis">kuatunensis</tp:taxon-name-part></tp:taxon-name></italic> and <italic><tp:taxon-name><tp:taxon-name-part taxon-name-part-type="genus" reg="Megophrys">M.</tp:taxon-name-part><tp:taxon-name-part taxon-name-part-type="species" reg="ombrophila">ombrophila</tp:taxon-name-part></tp:taxon-name></italic>), hindlimbs comparatively longer, with heels overlapping when the flexed hindlimbs are held at right angles to the body axis (vs. hindlimbs short, with heels not meeting in <italic><tp:taxon-name><tp:taxon-name-part taxon-name-part-type="genus" reg="Megophrys">M.</tp:taxon-name-part><tp:taxon-name-part taxon-name-part-type="species" reg="acuta">acuta</tp:taxon-name-part></tp:taxon-name></italic>, <italic><tp:taxon-name><tp:taxon-name-part taxon-name-part-type="genus" reg="Megophrys">M.</tp:taxon-name-part><tp:taxon-name-part taxon-name-part-type="species" reg="brachykolos">brachykolos</tp:taxon-name-part></tp:taxon-name></italic>, <italic><tp:taxon-name><tp:taxon-name-part taxon-name-part-type="genus" reg="Megophrys">M.</tp:taxon-name-part><tp:taxon-name-part taxon-name-part-type="species" reg="huangshanensis">huangshanensis</tp:taxon-name-part></tp:taxon-name></italic>, <italic><tp:taxon-name><tp:taxon-name-part taxon-name-part-type="genus" reg="Megophrys">M.</tp:taxon-name-part><tp:taxon-name-part taxon-name-part-type="species" reg="insularis">insularis</tp:taxon-name-part></tp:taxon-name></italic>, <italic><tp:taxon-name><tp:taxon-name-part taxon-name-part-type="genus" reg="Megophrys">M.</tp:taxon-name-part><tp:taxon-name-part taxon-name-part-type="species" reg="obesa">obesa</tp:taxon-name-part></tp:taxon-name></italic> and <italic><tp:taxon-name><tp:taxon-name-part taxon-name-part-type="genus" reg="Megophrys">M.</tp:taxon-name-part><tp:taxon-name-part taxon-name-part-type="species" reg="ombrophila">ombrophila</tp:taxon-name-part></tp:taxon-name></italic>).</p><p><italic><tp:taxon-name><tp:taxon-name-part taxon-name-part-type="genus" reg="Megophrys">Megophrys</tp:taxon-name-part><tp:taxon-name-part taxon-name-part-type="species" reg="nanlingensis">nanlingensis</tp:taxon-name-part></tp:taxon-name></italic> sp. nov. differs from the remaining 12 members of the <italic><tp:taxon-name><tp:taxon-name-part taxon-name-part-type="genus" reg="Megophrys">Megophrys</tp:taxon-name-part></tp:taxon-name></italic><italic>s.l.</italic> allocated to the subgenus <tp:taxon-name><tp:taxon-name-part taxon-name-part-type="genus" reg="Megophrys"/><tp:taxon-name-part taxon-name-part-type="subgenus" reg="Panophrys">Panophrys</tp:taxon-name-part></tp:taxon-name> which share a moderate or small body size, by the small horn-like tubercle at edge of the upper eyelid (vs. horn-like tubercle indistinct or absent in <italic><tp:taxon-name><tp:taxon-name-part taxon-name-part-type="genus" reg="Megophrys">M.</tp:taxon-name-part><tp:taxon-name-part taxon-name-part-type="species" reg="binchuanensis">binchuanensis</tp:taxon-name-part></tp:taxon-name></italic>, <italic><tp:taxon-name><tp:taxon-name-part taxon-name-part-type="genus" reg="Megophrys">M.</tp:taxon-name-part><tp:taxon-name-part taxon-name-part-type="species" reg="minor">minor</tp:taxon-name-part></tp:taxon-name></italic>, <italic><tp:taxon-name><tp:taxon-name-part taxon-name-part-type="genus" reg="Megophrys">M.</tp:taxon-name-part><tp:taxon-name-part taxon-name-part-type="species" reg="wuliangshanensis">wuliangshanensis</tp:taxon-name-part></tp:taxon-name></italic> and <italic><tp:taxon-name><tp:taxon-name-part taxon-name-part-type="genus" reg="Megophrys">M.</tp:taxon-name-part><tp:taxon-name-part taxon-name-part-type="species" reg="wushanensis">wushanensis</tp:taxon-name-part></tp:taxon-name></italic>; slightly large in <italic><tp:taxon-name><tp:taxon-name-part taxon-name-part-type="genus" reg="Megophrys">M.</tp:taxon-name-part><tp:taxon-name-part taxon-name-part-type="species" reg="palpebralespinosa">palpebralespinosa</tp:taxon-name-part></tp:taxon-name></italic>; long point in <italic><tp:taxon-name><tp:taxon-name-part taxon-name-part-type="genus" reg="Megophrys">M.</tp:taxon-name-part><tp:taxon-name-part taxon-name-part-type="species" reg="liboensis">liboensis</tp:taxon-name-part></tp:taxon-name></italic>), presence of vomerine teeth (vs. absent in <italic><tp:taxon-name><tp:taxon-name-part taxon-name-part-type="genus" reg="Megophrys">M.</tp:taxon-name-part><tp:taxon-name-part taxon-name-part-type="species" reg="binchuanensis">binchuanensis</tp:taxon-name-part></tp:taxon-name></italic>, <italic><tp:taxon-name><tp:taxon-name-part taxon-name-part-type="genus" reg="Megophrys">M.</tp:taxon-name-part><tp:taxon-name-part taxon-name-part-type="species" reg="leishanensis">leishanensis</tp:taxon-name-part></tp:taxon-name></italic>, <italic><tp:taxon-name><tp:taxon-name-part taxon-name-part-type="genus" reg="Megophrys">M.</tp:taxon-name-part><tp:taxon-name-part taxon-name-part-type="species" reg="minor">minor</tp:taxon-name-part></tp:taxon-name></italic>, <!--PageBreak   --><italic><tp:taxon-name><tp:taxon-name-part taxon-name-part-type="genus" reg="Megophrys">M.</tp:taxon-name-part><tp:taxon-name-part taxon-name-part-type="species" reg="wuliangshanensis">wuliangshanensis</tp:taxon-name-part></tp:taxon-name></italic> and <italic><tp:taxon-name><tp:taxon-name-part taxon-name-part-type="genus" reg="Megophrys">M.</tp:taxon-name-part><tp:taxon-name-part taxon-name-part-type="species" reg="wushanensis">wushanensis</tp:taxon-name-part></tp:taxon-name></italic>), tongue notched posteriorly (vs. tongue not notched in <italic><tp:taxon-name><tp:taxon-name-part taxon-name-part-type="genus" reg="Megophrys">M.</tp:taxon-name-part><tp:taxon-name-part taxon-name-part-type="species" reg="palpebralespinosa">palpebralespinosa</tp:taxon-name-part></tp:taxon-name></italic>, <italic><tp:taxon-name><tp:taxon-name-part taxon-name-part-type="genus" reg="Megophrys">M.</tp:taxon-name-part><tp:taxon-name-part taxon-name-part-type="species" reg="tuberogranulatus">tuberogranulatus</tp:taxon-name-part></tp:taxon-name></italic> and <italic><tp:taxon-name><tp:taxon-name-part taxon-name-part-type="genus" reg="Megophrys">M.</tp:taxon-name-part><tp:taxon-name-part taxon-name-part-type="species" reg="wushanensis">wushanensis</tp:taxon-name-part></tp:taxon-name></italic>), toes with narrow lateral fringes (vs. wide in <italic><tp:taxon-name><tp:taxon-name-part taxon-name-part-type="genus" reg="Megophrys">M.</tp:taxon-name-part><tp:taxon-name-part taxon-name-part-type="species" reg="binchuanensis">binchuanensis</tp:taxon-name-part></tp:taxon-name></italic>, <italic><tp:taxon-name><tp:taxon-name-part taxon-name-part-type="genus" reg="Megophrys">M.</tp:taxon-name-part><tp:taxon-name-part taxon-name-part-type="species" reg="liboensis">liboensis</tp:taxon-name-part></tp:taxon-name></italic>, <italic><tp:taxon-name><tp:taxon-name-part taxon-name-part-type="genus" reg="Megophrys">M.</tp:taxon-name-part><tp:taxon-name-part taxon-name-part-type="species" reg="palpebralespinosa">palpebralespinosa</tp:taxon-name-part></tp:taxon-name></italic> and <italic><tp:taxon-name><tp:taxon-name-part taxon-name-part-type="genus" reg="Megophrys">M.</tp:taxon-name-part><tp:taxon-name-part taxon-name-part-type="species" reg="wushanensis">wushanensis</tp:taxon-name-part></tp:taxon-name></italic> (in males)); absent in <italic><tp:taxon-name><tp:taxon-name-part taxon-name-part-type="genus" reg="Megophrys">M.</tp:taxon-name-part><tp:taxon-name-part taxon-name-part-type="species" reg="daweimontis">daweimontis</tp:taxon-name-part></tp:taxon-name></italic>, <italic><tp:taxon-name><tp:taxon-name-part taxon-name-part-type="genus" reg="Megophrys">M.</tp:taxon-name-part><tp:taxon-name-part taxon-name-part-type="species" reg="leishanensis">leishanensis</tp:taxon-name-part></tp:taxon-name></italic>, <italic><tp:taxon-name><tp:taxon-name-part taxon-name-part-type="genus" reg="Megophrys">M.</tp:taxon-name-part><tp:taxon-name-part taxon-name-part-type="species" reg="minor">minor</tp:taxon-name-part></tp:taxon-name></italic>, <italic><tp:taxon-name><tp:taxon-name-part taxon-name-part-type="genus" reg="Megophrys">M.</tp:taxon-name-part><tp:taxon-name-part taxon-name-part-type="species" reg="tuberogranulatus">tuberogranulatus</tp:taxon-name-part></tp:taxon-name></italic>, <italic><tp:taxon-name><tp:taxon-name-part taxon-name-part-type="genus" reg="Megophrys">M.</tp:taxon-name-part><tp:taxon-name-part taxon-name-part-type="species" reg="wuliangshanensis">wuliangshanensis</tp:taxon-name-part></tp:taxon-name></italic>, <italic><tp:taxon-name><tp:taxon-name-part taxon-name-part-type="genus" reg="Megophrys">M.</tp:taxon-name-part><tp:taxon-name-part taxon-name-part-type="species" reg="wushanensis">wushanensis</tp:taxon-name-part></tp:taxon-name></italic> (in females); indistinct or absent in <italic><tp:taxon-name><tp:taxon-name-part taxon-name-part-type="genus" reg="Megophrys">M.</tp:taxon-name-part><tp:taxon-name-part taxon-name-part-type="species" reg="hoanglienensis">hoanglienensis</tp:taxon-name-part></tp:taxon-name></italic>), toes webbing rudimentary (vs. toes without webbing in <italic><tp:taxon-name><tp:taxon-name-part taxon-name-part-type="genus" reg="Megophrys">M.</tp:taxon-name-part><tp:taxon-name-part taxon-name-part-type="species" reg="daweimontis">daweimontis</tp:taxon-name-part></tp:taxon-name></italic>, <italic><tp:taxon-name><tp:taxon-name-part taxon-name-part-type="genus" reg="Megophrys">M.</tp:taxon-name-part><tp:taxon-name-part taxon-name-part-type="species" reg="fansipanensis">fansipanensis</tp:taxon-name-part></tp:taxon-name></italic>, <italic><tp:taxon-name><tp:taxon-name-part taxon-name-part-type="genus" reg="Megophrys">M.</tp:taxon-name-part><tp:taxon-name-part taxon-name-part-type="species" reg="rubrimera">rubrimera</tp:taxon-name-part></tp:taxon-name></italic> and <italic><tp:taxon-name><tp:taxon-name-part taxon-name-part-type="genus" reg="Megophrys">M.</tp:taxon-name-part><tp:taxon-name-part taxon-name-part-type="species" reg="wuliangshanensis">wuliangshanensis</tp:taxon-name-part></tp:taxon-name></italic>; indistinct or absent in <italic><tp:taxon-name><tp:taxon-name-part taxon-name-part-type="genus" reg="Megophrys">M.</tp:taxon-name-part><tp:taxon-name-part taxon-name-part-type="species" reg="fansipanensis">fansipanensis</tp:taxon-name-part></tp:taxon-name></italic> and <italic><tp:taxon-name><tp:taxon-name-part taxon-name-part-type="genus" reg="Megophrys">M.</tp:taxon-name-part><tp:taxon-name-part taxon-name-part-type="species" reg="hoanglienensis">hoanglienensis</tp:taxon-name-part></tp:taxon-name></italic>; at least one-fourth webbed in <italic><tp:taxon-name><tp:taxon-name-part taxon-name-part-type="genus" reg="Megophrys">M.</tp:taxon-name-part><tp:taxon-name-part taxon-name-part-type="species" reg="palpebralespinosa">palpebralespinosa</tp:taxon-name-part></tp:taxon-name></italic>), subarticular tubercles present (vs. absent in <italic><tp:taxon-name><tp:taxon-name-part taxon-name-part-type="genus" reg="Megophrys">M.</tp:taxon-name-part><tp:taxon-name-part taxon-name-part-type="species" reg="palpebralespinosa">palpebralespinosa</tp:taxon-name-part></tp:taxon-name></italic> and <italic><tp:taxon-name><tp:taxon-name-part taxon-name-part-type="genus" reg="Megophrys">M.</tp:taxon-name-part><tp:taxon-name-part taxon-name-part-type="species" reg="rubrimera">rubrimera</tp:taxon-name-part></tp:taxon-name></italic>).</p><p><italic><tp:taxon-name><tp:taxon-name-part taxon-name-part-type="genus" reg="Megophrys">Megophrys</tp:taxon-name-part><tp:taxon-name-part taxon-name-part-type="species" reg="nanlingensis">nanlingensis</tp:taxon-name-part></tp:taxon-name></italic> sp. nov. further differs from <italic><tp:taxon-name><tp:taxon-name-part taxon-name-part-type="genus" reg="Megophrys">M.</tp:taxon-name-part><tp:taxon-name-part taxon-name-part-type="species" reg="feii">feii</tp:taxon-name-part></tp:taxon-name></italic>, for which molecular data are lacking and cannot be allocated to any subgenus based on morphology only (<xref ref-type="bibr" rid="B41">Yang et al. 2018</xref>) by the larger body size, <abbrev xmlns:xlink="http://www.w3.org/1999/xlink" xlink:title="snout‒vent length" id="ABBRID0E16BM" xlink:type="simple">SVL</abbrev> 30.5–37.3 mm in males (VS. 24.3–25.1 mm in males), presence of nuptial pad with nuptial spines in males during breeding season (vs. absent), presence of vomerine teeth (vs. absent), presence of narrow lateral fringes on toes (vs. moderate or wide).</p></tp:treatment-sec><tp:treatment-sec sec-type="description" id="SECID0E56BM"><title>Description of holotype.</title><p>Adult male. Body size small, <abbrev xmlns:xlink="http://www.w3.org/1999/xlink" xlink:title="snout‒vent length" id="ABBRID0EEACM" xlink:type="simple">SVL</abbrev> 32.5 mm; head length and head width almost isometric, <abbrev xmlns:xlink="http://www.w3.org/1999/xlink" xlink:title="head width" id="ABBRID0EIACM" xlink:type="simple">HDW</abbrev>/<abbrev xmlns:xlink="http://www.w3.org/1999/xlink" xlink:title="head length" id="ABBRID0EMACM" xlink:type="simple">HDL</abbrev> 0.99; snout rounded in dorsal view, projecting, sloping backward to mouth in profile, protruding well beyond margin of lower jaw; top of head flat; eye large, <abbrev xmlns:xlink="http://www.w3.org/1999/xlink" xlink:title="eye diameter" id="ABBRID0EQACM" xlink:type="simple">ED</abbrev>/<abbrev xmlns:xlink="http://www.w3.org/1999/xlink" xlink:title="head length" id="ABBRID0EUACM" xlink:type="simple">HDL</abbrev> 0.37, pupil vertical; nostril oblique ovoid; canthus rostralis well developed; loreal region slightly oblique; internasal distance slightly larger than interorbital distance; tympanum distinct, moderate-sized, <abbrev xmlns:xlink="http://www.w3.org/1999/xlink" xlink:title="tympanum diameter" id="ABBRID0EYACM" xlink:type="simple">TD</abbrev>/<abbrev xmlns:xlink="http://www.w3.org/1999/xlink" xlink:title="eye diameter" id="ABBRID0E3ACM" xlink:type="simple">ED</abbrev> 0.48; large ovoid choanae at the base of the maxilla; presence of vomerine ridge bearing vomerine teeth; margin of tongue notched posteriorly; internal vocal slits present near the rear of the lower mandible.</p><p><abbrev xmlns:xlink="http://www.w3.org/1999/xlink" xlink:title="radioulna length" id="ABBRID0ECBCM" xlink:type="simple">RAD</abbrev>/<abbrev xmlns:xlink="http://www.w3.org/1999/xlink" xlink:title="snout‒vent length" id="ABBRID0EGBCM" xlink:type="simple">SVL</abbrev> 0.25, <abbrev xmlns:xlink="http://www.w3.org/1999/xlink" xlink:title="hand length" id="ABBRID0EKBCM" xlink:type="simple">HND</abbrev>/<abbrev xmlns:xlink="http://www.w3.org/1999/xlink" xlink:title="snout‒vent length" id="ABBRID0EOBCM" xlink:type="simple">SVL</abbrev> 0.24; fingers without webbing and lateral fringes, relative finger length II &lt; I &lt; IV &lt; III; tips of fingers slightly dilated, round; one subarticular tubercle at the bases of each finger; outer and inner metacarpal tubercles distinct, and the inner one observably enlarged. Hindlimbs slender, tibio-tarsal articulation reaching forward to the center of the eye when hindlimb is stretched along the side of the body; heels overlapping when the flexed hindlimbs are held at right angles to the body axis; <abbrev xmlns:xlink="http://www.w3.org/1999/xlink" xlink:title="tibia length" id="ABBRID0ESBCM" xlink:type="simple">TIB</abbrev>/<abbrev xmlns:xlink="http://www.w3.org/1999/xlink" xlink:title="snout‒vent length" id="ABBRID0EWBCM" xlink:type="simple">SVL</abbrev> 0.49 and <abbrev xmlns:xlink="http://www.w3.org/1999/xlink" xlink:title="foot length" id="ABBRID0E1BCM" xlink:type="simple">FTL</abbrev>/<abbrev xmlns:xlink="http://www.w3.org/1999/xlink" xlink:title="snout‒vent length" id="ABBRID0E5BCM" xlink:type="simple">SVL</abbrev> 0.69; relative toe length I &lt; II &lt; V &lt; III &lt; IV; tips of toes round and slightly dilated; toes with narrow lateral fringes, rudimentary webbing; one subarticular tubercle at the bases of each toes; presence of a long ovoid inner metatarsal tubercle and absence of outer metatarsal tubercle.</p><p>Dorsal skin texture rough; head surface rough, with small tapered granules densely covering from temporal region, upper lip, loreal region to tip of snout; granules forming discontinuous X-shaped ridge with two discontinuous dorsolateral ridges on both sides at the central trunk; large tubercles on flanks; a horn-like prominent tubercle on the edge of the upper eyelid; distinct supratympanic fold curving posteroventrally from posterior corner of eye to a level above insertion of arm; ventral skin texture smooth, with several large granules and tubercles on two sides; ventral skin texture of thighs <!--PageBreak   -->smooth, with a few small tubercles; pectoral gland larger, closer to axilla; single femoral gland on rear of thigh.</p></tp:treatment-sec><tp:treatment-sec sec-type="description" id="SECID0EGCCM"><title>Measurements of holotype (in mm).</title><p><abbrev xmlns:xlink="http://www.w3.org/1999/xlink" xlink:title="snout‒vent length" id="ABBRID0EMCCM" xlink:type="simple">SVL</abbrev> 32.5, <abbrev xmlns:xlink="http://www.w3.org/1999/xlink" xlink:title="head length" id="ABBRID0EQCCM" xlink:type="simple">HDL</abbrev> 11.5, <abbrev xmlns:xlink="http://www.w3.org/1999/xlink" xlink:title="head width" id="ABBRID0EUCCM" xlink:type="simple">HDW</abbrev> 11.4, <abbrev xmlns:xlink="http://www.w3.org/1999/xlink" xlink:title="snout length" id="ABBRID0EYCCM" xlink:type="simple">SNT</abbrev> 3.7, <abbrev xmlns:xlink="http://www.w3.org/1999/xlink" xlink:title="internasal distance" id="ABBRID0E3CCM" xlink:type="simple">IND</abbrev> 3.5, <abbrev xmlns:xlink="http://www.w3.org/1999/xlink" xlink:title="interorbital distance" id="ABBRID0EADCM" xlink:type="simple">IOD</abbrev> 3.3, <abbrev xmlns:xlink="http://www.w3.org/1999/xlink" xlink:title="eye diameter" id="ABBRID0EEDCM" xlink:type="simple">ED</abbrev> 4.2, <abbrev xmlns:xlink="http://www.w3.org/1999/xlink" xlink:title="tympanum diameter" id="ABBRID0EIDCM" xlink:type="simple">TD</abbrev> 2.0, <abbrev xmlns:xlink="http://www.w3.org/1999/xlink" xlink:title="tympanum–eye distance" id="ABBRID0EMDCM" xlink:type="simple">TED</abbrev> 1.7, <abbrev xmlns:xlink="http://www.w3.org/1999/xlink" xlink:title="hand length" id="ABBRID0EQDCM" xlink:type="simple">HND</abbrev> 8.0, <abbrev xmlns:xlink="http://www.w3.org/1999/xlink" xlink:title="radioulna length" id="ABBRID0EUDCM" xlink:type="simple">RAD</abbrev> 7.8, <abbrev xmlns:xlink="http://www.w3.org/1999/xlink" xlink:title="foot length" id="ABBRID0EYDCM" xlink:type="simple">FTL</abbrev> 22.3, <abbrev xmlns:xlink="http://www.w3.org/1999/xlink" xlink:title="tibia length" id="ABBRID0E3DCM" xlink:type="simple">TIB</abbrev> 15.9.</p></tp:treatment-sec><tp:treatment-sec sec-type="Coloration of holotype in life" id="SECID0EAECM"><title>Coloration of holotype in life.</title><p>(Fig. <xref ref-type="fig" rid="F8">8A–D</xref>) Brown dorsally, with a dark triangular marking with light yellow edge between eyes, and an X-shaped marking with light yellow edge on the center of the back of trunk. Dark brown transverse bands dorsally on lower arms and hindlimbs. Surface of snout brown. Black brown vertical band below the eye on each side. Temporal region brown, supratympanic fold white. Ventral surface pale grey, an indistinct longitudinal stripe on surface of throat. Scarlet spots on surface of chest. Belly whitish grey with dark brown marbling. A pair of black longitudinal stripes scattered with several white tubercles on surface of lateroventral flanks. Ventral surface of limbs light red and scattered with white spots. Ventral surface of hands and feet dark brown, tips of digits pale-grey. Metacarpal tubercle and metatarsal tubercle light red. Pectoral glands and femoral glands white. Iris reddish brown.</p><fig id="F8" position="float" orientation="portrait"><label>Figure 8.</label><caption><p><italic><tp:taxon-name><tp:taxon-name-part taxon-name-part-type="genus" reg="Megophrys">Megophrys</tp:taxon-name-part><tp:taxon-name-part taxon-name-part-type="species" reg="nanlingensis">nanlingensis</tp:taxon-name-part></tp:taxon-name></italic> sp. nov. in life: <bold>A–D</bold><named-content xmlns:xlink="http://www.w3.org/1999/xlink" content-type="dwc:institutional_code" xlink:type="simple">SYS</named-content> a001964, male holotype <bold>E, F</bold><named-content xmlns:xlink="http://www.w3.org/1999/xlink" content-type="dwc:institutional_code" xlink:type="simple">SYS</named-content> a001963, female paratype.</p></caption><graphic xmlns:xlink="http://www.w3.org/1999/xlink" xlink:href="zookeys-851-113-g008.jpg" position="float" orientation="portrait" xlink:type="simple" id="oo_305782.jpg"/></fig></tp:treatment-sec><tp:treatment-sec sec-type="Coloration of holotype in preservative" id="SECID0EOFCM"><title>Coloration of holotype in preservative.</title><p>Coloration of dorsal and ventral surface turned pale; transverse bands on limbs, dark longitudinal stripe on surface of throat and black patches on surface of lateroventral flanks became more distinct; scarlet spots on surface of chest faded.</p></tp:treatment-sec><tp:treatment-sec sec-type="variation" id="SECID0ETFCM"><title>Variation.</title><p>Measurement data of type series are listed in Table <xref ref-type="table" rid="T7">7</xref>.</p><p>All paratypes are very similar to holotype in morphology and color pattern. However, the male specimen <named-content xmlns:xlink="http://www.w3.org/1999/xlink" content-type="dwc:institutional_code" xlink:type="simple">SYS</named-content> a001963 (Fig. <xref ref-type="fig" rid="F8">8E, F</xref>) is obviously large in snout-vent <!--PageBreak   -->length than other specimens, with lighter reddish-brown iris, yellowish brown background coloration and comparatively smooth skin. The heels are significantly overlapping in all specimens from Nanling Nature Reserve but slightly overlapping in specimens from Mt. Qiyun.</p><table-wrap id="T7" position="float" orientation="portrait"><label>Table 7.</label><caption><p>Measurements (in mm; minimum-maximum, mean ± SD) of the type series of <italic><tp:taxon-name><tp:taxon-name-part taxon-name-part-type="genus" reg="Megophrys">Megophrys</tp:taxon-name-part><tp:taxon-name-part taxon-name-part-type="species" reg="nanlingensis">nanlingensis</tp:taxon-name-part></tp:taxon-name></italic> sp. nov.</p></caption><table id="TID0EIVHK" rules="all"><tbody><tr><th rowspan="2" colspan="1">Species</th><th rowspan="1" colspan="1"><italic><tp:taxon-name><tp:taxon-name-part taxon-name-part-type="genus" reg="Megopgrys">Megopgrys</tp:taxon-name-part><tp:taxon-name-part taxon-name-part-type="species" reg="nanlingensis">nanlingensis</tp:taxon-name-part></tp:taxon-name></italic> sp. nov.</th></tr><tr><th rowspan="1" colspan="1">Males (n = 10)</th></tr><tr><td rowspan="1" colspan="1">
                    <abbrev xmlns:xlink="http://www.w3.org/1999/xlink" xlink:title="snout‒vent length" id="ABBRID0E4HCM" xlink:type="simple">SVL</abbrev>
                  </td><td rowspan="1" colspan="1">30.5–37.3 (33.2 ± 1.9)</td></tr><tr><td rowspan="1" colspan="1">
                    <abbrev xmlns:xlink="http://www.w3.org/1999/xlink" xlink:title="head length" id="ABBRID0EJICM" xlink:type="simple">HDL</abbrev>
                  </td><td rowspan="1" colspan="1">10.9–12.7 (11.6 ± 0.5)</td></tr><tr><td rowspan="1" colspan="1">
                    <abbrev xmlns:xlink="http://www.w3.org/1999/xlink" xlink:title="head width" id="ABBRID0EVICM" xlink:type="simple">HDW</abbrev>
                  </td><td rowspan="1" colspan="1">10.7–13.8 (11.8 ± 0.9)</td></tr><tr><td rowspan="1" colspan="1">
                    <abbrev xmlns:xlink="http://www.w3.org/1999/xlink" xlink:title="snout length" id="ABBRID0EBJCM" xlink:type="simple">SNT</abbrev>
                  </td><td rowspan="1" colspan="1">3.4–3.8 (3.6 ± 0.1)</td></tr><tr><td rowspan="1" colspan="1">
                    <abbrev xmlns:xlink="http://www.w3.org/1999/xlink" xlink:title="internasal distance" id="ABBRID0ENJCM" xlink:type="simple">IND</abbrev>
                  </td><td rowspan="1" colspan="1">3.5–4.0 (3.7 ± 0.2)</td></tr><tr><td rowspan="1" colspan="1">
                    <abbrev xmlns:xlink="http://www.w3.org/1999/xlink" xlink:title="interorbital distance" id="ABBRID0EZJCM" xlink:type="simple">IOD</abbrev>
                  </td><td rowspan="1" colspan="1">3.2–4.0 (3.4 ± 0.3)</td></tr><tr><td rowspan="1" colspan="1">
                    <abbrev xmlns:xlink="http://www.w3.org/1999/xlink" xlink:title="eye diameter" id="ABBRID0EFKCM" xlink:type="simple">ED</abbrev>
                  </td><td rowspan="1" colspan="1">4.1–4.9 (4.5 ± 0.3)</td></tr><tr><td rowspan="1" colspan="1">
                    <abbrev xmlns:xlink="http://www.w3.org/1999/xlink" xlink:title="tympanum diameter" id="ABBRID0ERKCM" xlink:type="simple">TD</abbrev>
                  </td><td rowspan="1" colspan="1">1.9–2.5 (2.2 ± 0.2)</td></tr><tr><td rowspan="1" colspan="1">
                    <abbrev xmlns:xlink="http://www.w3.org/1999/xlink" xlink:title="tympanum–eye distance" id="ABBRID0E4KCM" xlink:type="simple">TED</abbrev>
                  </td><td rowspan="1" colspan="1">1.6–2.2 (1.8 ± 0.2)</td></tr><tr><td rowspan="1" colspan="1">
                    <abbrev xmlns:xlink="http://www.w3.org/1999/xlink" xlink:title="hand length" id="ABBRID0EJLCM" xlink:type="simple">HND</abbrev>
                  </td><td rowspan="1" colspan="1">7.1–9.6 (8.0 ± 0.6)</td></tr><tr><td rowspan="1" colspan="1">
                    <abbrev xmlns:xlink="http://www.w3.org/1999/xlink" xlink:title="radioulna length" id="ABBRID0EVLCM" xlink:type="simple">RAD</abbrev>
                  </td><td rowspan="1" colspan="1">7.1–9.0 (8.1 ± 0.5)</td></tr><tr><td rowspan="1" colspan="1">
                    <abbrev xmlns:xlink="http://www.w3.org/1999/xlink" xlink:title="foot length" id="ABBRID0EBMCM" xlink:type="simple">FTL</abbrev>
                  </td><td rowspan="1" colspan="1">18.6–27.1 (22.4 ± 2.3)</td></tr><tr><td rowspan="1" colspan="1">
                    <abbrev xmlns:xlink="http://www.w3.org/1999/xlink" xlink:title="tibia length" id="ABBRID0ENMCM" xlink:type="simple">TIB</abbrev>
                  </td><td rowspan="1" colspan="1">13.9–18.8 (16.0 ± 1.3)</td></tr><tr><td rowspan="1" colspan="1"><abbrev xmlns:xlink="http://www.w3.org/1999/xlink" xlink:title="head length" id="ABBRID0EZMCM" xlink:type="simple">HDL</abbrev>/<abbrev xmlns:xlink="http://www.w3.org/1999/xlink" xlink:title="snout‒vent length" id="ABBRID0E4MCM" xlink:type="simple">SVL</abbrev></td><td rowspan="1" colspan="1">0.33–0.36 (0.35 ± 0.01)</td></tr><tr><td rowspan="1" colspan="1"><abbrev xmlns:xlink="http://www.w3.org/1999/xlink" xlink:title="head width" id="ABBRID0EINCM" xlink:type="simple">HDW</abbrev>/<abbrev xmlns:xlink="http://www.w3.org/1999/xlink" xlink:title="snout‒vent length" id="ABBRID0EMNCM" xlink:type="simple">SVL</abbrev></td><td rowspan="1" colspan="1">0.33–0.37 (0.35 ± 0.01)</td></tr><tr><td rowspan="1" colspan="1"><abbrev xmlns:xlink="http://www.w3.org/1999/xlink" xlink:title="head width" id="ABBRID0EXNCM" xlink:type="simple">HDW</abbrev>/<abbrev xmlns:xlink="http://www.w3.org/1999/xlink" xlink:title="head length" id="ABBRID0E2NCM" xlink:type="simple">HDL</abbrev></td><td rowspan="1" colspan="1">0.97–1.09 (1.02 ± 0.04)</td></tr><tr><td rowspan="1" colspan="1"><abbrev xmlns:xlink="http://www.w3.org/1999/xlink" xlink:title="snout length" id="ABBRID0EGOCM" xlink:type="simple">SNT</abbrev>/<abbrev xmlns:xlink="http://www.w3.org/1999/xlink" xlink:title="head length" id="ABBRID0EKOCM" xlink:type="simple">HDL</abbrev></td><td rowspan="1" colspan="1">0.30–0.33 (0.31 ± 0.01)</td></tr><tr><td rowspan="1" colspan="1"><abbrev xmlns:xlink="http://www.w3.org/1999/xlink" xlink:title="snout length" id="ABBRID0EVOCM" xlink:type="simple">SNT</abbrev>/<abbrev xmlns:xlink="http://www.w3.org/1999/xlink" xlink:title="snout‒vent length" id="ABBRID0EZOCM" xlink:type="simple">SVL</abbrev></td><td rowspan="1" colspan="1">0.10–0.12 (0.11 ± 0.01)</td></tr><tr><td rowspan="1" colspan="1"><abbrev xmlns:xlink="http://www.w3.org/1999/xlink" xlink:title="internasal distance" id="ABBRID0EEPCM" xlink:type="simple">IND</abbrev>/<abbrev xmlns:xlink="http://www.w3.org/1999/xlink" xlink:title="head width" id="ABBRID0EIPCM" xlink:type="simple">HDW</abbrev></td><td rowspan="1" colspan="1">0.29–0.35 (0.31 ± 0.02)</td></tr><tr><td rowspan="1" colspan="1"><abbrev xmlns:xlink="http://www.w3.org/1999/xlink" xlink:title="interorbital distance" id="ABBRID0ETPCM" xlink:type="simple">IOD</abbrev>/<abbrev xmlns:xlink="http://www.w3.org/1999/xlink" xlink:title="head width" id="ABBRID0EXPCM" xlink:type="simple">HDW</abbrev></td><td rowspan="1" colspan="1">0.28–0.32 (0.29 ± 0.01)</td></tr><tr><td rowspan="1" colspan="1"><abbrev xmlns:xlink="http://www.w3.org/1999/xlink" xlink:title="eye diameter" id="ABBRID0ECQCM" xlink:type="simple">ED</abbrev>/<abbrev xmlns:xlink="http://www.w3.org/1999/xlink" xlink:title="head length" id="ABBRID0EGQCM" xlink:type="simple">HDL</abbrev></td><td rowspan="1" colspan="1">0.37–0.41 (0.39 ± 0.01)</td></tr><tr><td rowspan="1" colspan="1"><abbrev xmlns:xlink="http://www.w3.org/1999/xlink" xlink:title="eye diameter" id="ABBRID0ERQCM" xlink:type="simple">ED</abbrev>/<abbrev xmlns:xlink="http://www.w3.org/1999/xlink" xlink:title="snout‒vent length" id="ABBRID0EVQCM" xlink:type="simple">SVL</abbrev></td><td rowspan="1" colspan="1">0.13–0.14 (0.14 ± 0.01)</td></tr><tr><td rowspan="1" colspan="1"><abbrev xmlns:xlink="http://www.w3.org/1999/xlink" xlink:title="tympanum diameter" id="ABBRID0EARCM" xlink:type="simple">TD</abbrev>/<abbrev xmlns:xlink="http://www.w3.org/1999/xlink" xlink:title="eye diameter" id="ABBRID0EERCM" xlink:type="simple">ED</abbrev></td><td rowspan="1" colspan="1">0.43–0.57 (0.48 ± 0.04)</td></tr><tr><td rowspan="1" colspan="1"><abbrev xmlns:xlink="http://www.w3.org/1999/xlink" xlink:title="tympanum–eye distance" id="ABBRID0EPRCM" xlink:type="simple">TED</abbrev>/<abbrev xmlns:xlink="http://www.w3.org/1999/xlink" xlink:title="tympanum diameter" id="ABBRID0ETRCM" xlink:type="simple">TD</abbrev></td><td rowspan="1" colspan="1">0.67–0.95 (0.83 ± 0.10)</td></tr><tr><td rowspan="1" colspan="1"><abbrev xmlns:xlink="http://www.w3.org/1999/xlink" xlink:title="hand length" id="ABBRID0E5RCM" xlink:type="simple">HND</abbrev>/<abbrev xmlns:xlink="http://www.w3.org/1999/xlink" xlink:title="snout‒vent length" id="ABBRID0ECSCM" xlink:type="simple">SVL</abbrev></td><td rowspan="1" colspan="1">0.23–0.26 (0.24 ± 0.01)</td></tr><tr><td rowspan="1" colspan="1"><abbrev xmlns:xlink="http://www.w3.org/1999/xlink" xlink:title="radioulna length" id="ABBRID0ENSCM" xlink:type="simple">RAD</abbrev>/<abbrev xmlns:xlink="http://www.w3.org/1999/xlink" xlink:title="snout‒vent length" id="ABBRID0ERSCM" xlink:type="simple">SVL</abbrev></td><td rowspan="1" colspan="1">0.23–0.26 (0.24 ± 0.01)</td></tr><tr><td rowspan="1" colspan="1"><abbrev xmlns:xlink="http://www.w3.org/1999/xlink" xlink:title="tibia length" id="ABBRID0E3SCM" xlink:type="simple">TIB</abbrev>/<abbrev xmlns:xlink="http://www.w3.org/1999/xlink" xlink:title="snout‒vent length" id="ABBRID0EATCM" xlink:type="simple">SVL</abbrev></td><td rowspan="1" colspan="1">0.45–0.51 (0.48 ± 0.02)</td></tr><tr><td rowspan="1" colspan="1"><abbrev xmlns:xlink="http://www.w3.org/1999/xlink" xlink:title="foot length" id="ABBRID0ELTCM" xlink:type="simple">FTL</abbrev>/<abbrev xmlns:xlink="http://www.w3.org/1999/xlink" xlink:title="snout‒vent length" id="ABBRID0EPTCM" xlink:type="simple">SVL</abbrev></td><td rowspan="1" colspan="1">0.61–0.73 (0.68 ± 0.04)</td></tr></tbody></table></table-wrap></tp:treatment-sec><tp:treatment-sec sec-type="etymology" id="SECID0EVTCM"><title>Etymology.</title><p>The specific epithet “nanglingensis” is in reference to the type locality of the new species, Nanling Nature Reserve of the Nanling Mountains. We propose the common English name “Nanling Horned Toad” and Chinese name “Nan Ling Jiao Chan (南岭角蟾)”.</p></tp:treatment-sec><tp:treatment-sec sec-type="distribution" id="SECID0EEUCM"><title>Distribution and natural history.</title><p>Currently, <italic><tp:taxon-name><tp:taxon-name-part taxon-name-part-type="genus" reg="Megophrys">Megophrys</tp:taxon-name-part><tp:taxon-name-part taxon-name-part-type="species" reg="nanglingensis">nanglingensis</tp:taxon-name-part></tp:taxon-name></italic> sp. nov. is known from Nanling Nature Reserve and the neighboring Mangshan Nature Reserve (between elevations of 1000–1300 m), together with Mt. Qiyun (between elevations of 690–1400 m). It inhabits streams in bamboo forests. Males are frequently heard calling during August and December. Tadpoles could be found in this period.</p><p><italic><tp:taxon-name><tp:taxon-name-part taxon-name-part-type="genus" reg="Megophrys">Megophrys</tp:taxon-name-part><tp:taxon-name-part taxon-name-part-type="species" reg="nanlingensis">nanlingensis</tp:taxon-name-part></tp:taxon-name></italic> sp. nov. is sympatric with <italic><tp:taxon-name><tp:taxon-name-part taxon-name-part-type="genus" reg="Megophrys">M.</tp:taxon-name-part><tp:taxon-name-part taxon-name-part-type="species" reg="mangshanensis">mangshanensis</tp:taxon-name-part></tp:taxon-name></italic> and <italic><tp:taxon-name><tp:taxon-name-part taxon-name-part-type="genus" reg="Megophrys">M.</tp:taxon-name-part><tp:taxon-name-part taxon-name-part-type="species" reg="popei">popei</tp:taxon-name-part></tp:taxon-name></italic> in Nanling Nature Reserve and the neighboring Mangshan Nature Reserve.</p><!--PageBreak   --></tp:treatment-sec><tp:treatment-sec><!--Section generated to contain objects referenced in tp:taxon-treatment.--><table-wrap id="T5" position="float" orientation="portrait"><label>Table 5.</label><caption><p>Diagnostic characters separating the seven new species described in this study from <italic><tp:taxon-name><tp:taxon-name-part taxon-name-part-type="genus" reg="Megophrys">Megophrys</tp:taxon-name-part><tp:taxon-name-part taxon-name-part-type="species" reg="feii">feii</tp:taxon-name-part></tp:taxon-name></italic> (incertae sedis) and 33 recognizing species of the <tp:taxon-name><tp:taxon-name-part taxon-name-part-type="genus" reg="Megophrys">Megophrys</tp:taxon-name-part><tp:taxon-name-part taxon-name-part-type="authority">s.l. allocated to the</tp:taxon-name-part><tp:taxon-name-part taxon-name-part-type="infraspecific-rank">subgenus</tp:taxon-name-part><tp:taxon-name-part taxon-name-part-type="subgenus" reg="Panophrys">Panophrys</tp:taxon-name-part></tp:taxon-name>.</p></caption><table id="TID0EKEFK" rules="all"><tbody><tr><th rowspan="2" colspan="1">Species</th><th rowspan="1" colspan="2">
                    <abbrev xmlns:xlink="http://www.w3.org/1999/xlink" xlink:title="snout‒vent length" id="ABBRID0EKMDK" xlink:type="simple">SVL</abbrev>
                  </th><th rowspan="2" colspan="1">Horn-like tubercle at edge of upper eyelid<sup>1</sup></th><th rowspan="2" colspan="1">Vomerine teeth<sup>2</sup></th><th rowspan="2" colspan="1">Tongue<sup>3</sup></th><th rowspan="2" colspan="1">Lateral fringes on toes<sup>4</sup></th><th rowspan="2" colspan="1">Toes<sup>5</sup></th><th rowspan="2" colspan="1"><abbrev xmlns:xlink="http://www.w3.org/1999/xlink" xlink:title="tympanum diameter" id="ABBRID0ELNDK" xlink:type="simple">TD</abbrev>/<abbrev xmlns:xlink="http://www.w3.org/1999/xlink" xlink:title="eye diameter" id="ABBRID0EPNDK" xlink:type="simple">ED</abbrev></th><th rowspan="2" colspan="1"><abbrev xmlns:xlink="http://www.w3.org/1999/xlink" xlink:title="tibia length" id="ABBRID0EWNDK" xlink:type="simple">TIB</abbrev>/<abbrev xmlns:xlink="http://www.w3.org/1999/xlink" xlink:title="snout‒vent length" id="ABBRID0E1NDK" xlink:type="simple">SVL</abbrev></th></tr><tr><th rowspan="1" colspan="1">males (N)</th><th rowspan="1" colspan="1">females (N)</th></tr><tr><td rowspan="1" colspan="1">
                    <bold><italic><tp:taxon-name>
                          <tp:taxon-name-part taxon-name-part-type="genus" reg="Megophrys">M.</tp:taxon-name-part>
                          <tp:taxon-name-part taxon-name-part-type="species" reg="dongguanensis">dongguanensis</tp:taxon-name-part>
                        </tp:taxon-name></italic></bold>
                  </td><td rowspan="1" colspan="1">30.2–39.3 (9)</td><td rowspan="1" colspan="1">/</td><td rowspan="1" colspan="1">+</td><td rowspan="1" colspan="1">+</td><td rowspan="1" colspan="1">‒</td><td rowspan="1" colspan="1">‒</td><td rowspan="1" colspan="1">+</td><td rowspan="1" colspan="1">0.42–0.60</td><td rowspan="1" colspan="1">0.41–0.46</td></tr><tr><td rowspan="1" colspan="1">
                    <bold><italic><tp:taxon-name>
                          <tp:taxon-name-part taxon-name-part-type="genus" reg="Megophrys">M.</tp:taxon-name-part>
                          <tp:taxon-name-part taxon-name-part-type="species" reg="nankunensis">nankunensis</tp:taxon-name-part>
                        </tp:taxon-name></italic></bold>
                  </td><td rowspan="1" colspan="1">29.9–34.9 (11)</td><td rowspan="1" colspan="1">39.4–41.9 (2)</td><td rowspan="1" colspan="1">+</td><td rowspan="1" colspan="1">+</td><td rowspan="1" colspan="1">‒</td><td rowspan="1" colspan="1">‒</td><td rowspan="1" colspan="1">+</td><td rowspan="1" colspan="1">0.43–0.61</td><td rowspan="1" colspan="1">0.35–0.42</td></tr><tr><td rowspan="1" colspan="1">
                    <bold><italic><tp:taxon-name>
                          <tp:taxon-name-part taxon-name-part-type="genus" reg="Megophrys">M.</tp:taxon-name-part>
                          <tp:taxon-name-part taxon-name-part-type="species" reg="jiulianensis">jiulianensis</tp:taxon-name-part>
                        </tp:taxon-name></italic></bold>
                  </td><td rowspan="1" colspan="1">30.4–33.9 (9)</td><td rowspan="1" colspan="1">34.1–37.5 (2)</td><td rowspan="1" colspan="1">+</td><td rowspan="1" colspan="1">+</td><td rowspan="1" colspan="1">+</td><td rowspan="1" colspan="1">‒</td><td rowspan="1" colspan="1">+</td><td rowspan="1" colspan="1">0.50–0.59</td><td rowspan="1" colspan="1">0.44–0.48</td></tr><tr><td rowspan="1" colspan="1">
                    <bold><italic><tp:taxon-name>
                          <tp:taxon-name-part taxon-name-part-type="genus" reg="Megophrys">M.</tp:taxon-name-part>
                          <tp:taxon-name-part taxon-name-part-type="species" reg="nanlingensis">nanlingensis</tp:taxon-name-part>
                        </tp:taxon-name></italic></bold>
                  </td><td rowspan="1" colspan="1">30.5–37.3 (10)</td><td rowspan="1" colspan="1">/</td><td rowspan="1" colspan="1">+</td><td rowspan="1" colspan="1">+</td><td rowspan="1" colspan="1">+</td><td rowspan="1" colspan="1">+</td><td rowspan="1" colspan="1">+</td><td rowspan="1" colspan="1">0.43–0.57</td><td rowspan="1" colspan="1">0.45–0.51</td></tr><tr><td rowspan="1" colspan="1">
                    <bold><italic><tp:taxon-name>
                          <tp:taxon-name-part taxon-name-part-type="genus" reg="Megophrys">M.</tp:taxon-name-part>
                          <tp:taxon-name-part taxon-name-part-type="species" reg="wugongensis">wugongensis</tp:taxon-name-part>
                        </tp:taxon-name></italic></bold>
                  </td><td rowspan="1" colspan="1">31.0–34.1 (4)</td><td rowspan="1" colspan="1">38.5–42.8 (9)</td><td rowspan="1" colspan="1">+</td><td rowspan="1" colspan="1">‒</td><td rowspan="1" colspan="1">‒</td><td rowspan="1" colspan="1">‒</td><td rowspan="1" colspan="1">+</td><td rowspan="1" colspan="1">0.45–0.53</td><td rowspan="1" colspan="1">0.37–0.44</td></tr><tr><td rowspan="1" colspan="1">
                    <bold><italic><tp:taxon-name>
                          <tp:taxon-name-part taxon-name-part-type="genus" reg="Megophrys">M.</tp:taxon-name-part>
                          <tp:taxon-name-part taxon-name-part-type="species" reg="mufumontana">mufumontana</tp:taxon-name-part>
                        </tp:taxon-name></italic></bold>
                  </td><td rowspan="1" colspan="1">30.1–30.8 (2)</td><td rowspan="1" colspan="1">36.3 (2)</td><td rowspan="1" colspan="1">+</td><td rowspan="1" colspan="1">‒</td><td rowspan="1" colspan="1">‒</td><td rowspan="1" colspan="1">+</td><td rowspan="1" colspan="1">+</td><td rowspan="1" colspan="1">0.51–0.58</td><td rowspan="1" colspan="1">0.47–0.53</td></tr><tr><td rowspan="1" colspan="1"><italic><tp:taxon-name><tp:taxon-name-part taxon-name-part-type="genus" reg="Megophrys">M.</tp:taxon-name-part><tp:taxon-name-part taxon-name-part-type="species" reg="acu">acu</tp:taxon-name-part></tp:taxon-name></italic>ta</td><td rowspan="1" colspan="1">27.1–33.0 (10)</td><td rowspan="1" colspan="1">28.1–33.6 (4)</td><td rowspan="1" colspan="1">++</td><td rowspan="1" colspan="1">‒</td><td rowspan="1" colspan="1">‒</td><td rowspan="1" colspan="1">+</td><td rowspan="1" colspan="1">+</td><td rowspan="1" colspan="1">0.57–0.71</td><td rowspan="1" colspan="1">0.38–0.45</td></tr><tr><td rowspan="1" colspan="1">
                    <italic><tp:taxon-name>
                        <tp:taxon-name-part taxon-name-part-type="genus" reg="Megophrys">M.</tp:taxon-name-part>
                        <tp:taxon-name-part taxon-name-part-type="species" reg="baolongensis">baolongensis</tp:taxon-name-part>
                      </tp:taxon-name></italic>
                  </td><td rowspan="1" colspan="1">42.0–45.0 (5)</td><td rowspan="1" colspan="1">/</td><td rowspan="1" colspan="1">+</td><td rowspan="1" colspan="1">‒</td><td rowspan="1" colspan="1">+</td><td rowspan="1" colspan="1">‒</td><td rowspan="1" colspan="1">‒</td><td rowspan="1" colspan="1">0.41</td><td rowspan="1" colspan="1">0.46</td></tr><tr><td rowspan="1" colspan="1">
                    <italic><tp:taxon-name>
                        <tp:taxon-name-part taxon-name-part-type="genus" reg="Megophrys">M.</tp:taxon-name-part>
                        <tp:taxon-name-part taxon-name-part-type="species" reg="binchuanensis">binchuanensis</tp:taxon-name-part>
                      </tp:taxon-name></italic>
                  </td><td rowspan="1" colspan="1">32.0–36.0 (4)</td><td rowspan="1" colspan="1">40.2–42.5 (2)</td><td rowspan="1" colspan="1">‒</td><td rowspan="1" colspan="1">‒</td><td rowspan="1" colspan="1">+ or ‒</td><td rowspan="1" colspan="1">++</td><td rowspan="1" colspan="1">+</td><td rowspan="1" colspan="1">0.33–0.50</td><td rowspan="1" colspan="1">0.46–0.48</td></tr><tr><td rowspan="1" colspan="1">
                    <italic><tp:taxon-name>
                        <tp:taxon-name-part taxon-name-part-type="genus" reg="Megophrys">M.</tp:taxon-name-part>
                        <tp:taxon-name-part taxon-name-part-type="species" reg="binlingensis">binlingensis</tp:taxon-name-part>
                      </tp:taxon-name></italic>
                  </td><td rowspan="1" colspan="1">45.1–51.0 (3)</td><td rowspan="1" colspan="1">/</td><td rowspan="1" colspan="1">‒</td><td rowspan="1" colspan="1">‒</td><td rowspan="1" colspan="1">+</td><td rowspan="1" colspan="1">/</td><td rowspan="1" colspan="1">+</td><td rowspan="1" colspan="1">0.47–0.52</td><td rowspan="1" colspan="1">0.52–0.53</td></tr><tr><td rowspan="1" colspan="1"><italic><tp:taxon-name><tp:taxon-name-part taxon-name-part-type="genus" reg="Megophrys">M.</tp:taxon-name-part><tp:taxon-name-part taxon-name-part-type="species" reg="boettger">boettger</tp:taxon-name-part></tp:taxon-name></italic>i</td><td rowspan="1" colspan="1">34.5–37.8 (20)</td><td rowspan="1" colspan="1">39.7–46.8 (10)</td><td rowspan="1" colspan="1">+</td><td rowspan="1" colspan="1">‒</td><td rowspan="1" colspan="1">+</td><td rowspan="1" colspan="1">++</td><td rowspan="1" colspan="1">+</td><td rowspan="1" colspan="1">0.40–0.67</td><td rowspan="1" colspan="1">0.45–0.49</td></tr><tr><td rowspan="1" colspan="1">
                    <italic><tp:taxon-name>
                        <tp:taxon-name-part taxon-name-part-type="genus" reg="Megophrys">M.</tp:taxon-name-part>
                        <tp:taxon-name-part taxon-name-part-type="species" reg="brachykolos">brachykolos</tp:taxon-name-part>
                      </tp:taxon-name></italic>
                  </td><td rowspan="1" colspan="1">33.7–39.3 (5)</td><td rowspan="1" colspan="1">33.9–45.9 (2)</td><td rowspan="1" colspan="1">+</td><td rowspan="1" colspan="1">‒</td><td rowspan="1" colspan="1">‒</td><td rowspan="1" colspan="1">‒</td><td rowspan="1" colspan="1">+</td><td rowspan="1" colspan="1">&gt; 0.50</td><td rowspan="1" colspan="1">0.37–0.42</td></tr><tr><td rowspan="1" colspan="1">
                    <italic><tp:taxon-name>
                        <tp:taxon-name-part taxon-name-part-type="genus" reg="Megophrys">M.</tp:taxon-name-part>
                        <tp:taxon-name-part taxon-name-part-type="species" reg="caudoprocta">caudoprocta</tp:taxon-name-part>
                      </tp:taxon-name></italic>
                  </td><td rowspan="1" colspan="1">81.3 (1)</td><td rowspan="1" colspan="1">/</td><td rowspan="1" colspan="1">++</td><td rowspan="1" colspan="1">+</td><td rowspan="1" colspan="1">‒</td><td rowspan="1" colspan="1">/</td><td rowspan="1" colspan="1">+</td><td rowspan="1" colspan="1">0.50</td><td rowspan="1" colspan="1">0.51</td></tr><tr><td rowspan="1" colspan="1">
                    <italic><tp:taxon-name>
                        <tp:taxon-name-part taxon-name-part-type="genus" reg="Megophrys">M.</tp:taxon-name-part>
                        <tp:taxon-name-part taxon-name-part-type="species" reg="cheni">cheni</tp:taxon-name-part>
                      </tp:taxon-name></italic>
                  </td><td rowspan="1" colspan="1">26.2–29.5 (15)</td><td rowspan="1" colspan="1">31.8–34.1 (3)</td><td rowspan="1" colspan="1">+</td><td rowspan="1" colspan="1">‒</td><td rowspan="1" colspan="1">++</td><td rowspan="1" colspan="1">++</td><td rowspan="1" colspan="1">+</td><td rowspan="1" colspan="1">0.41–0.54</td><td rowspan="1" colspan="1">0.50–0.54</td></tr><tr><td rowspan="1" colspan="1">
                    <italic><tp:taxon-name>
                        <tp:taxon-name-part taxon-name-part-type="genus" reg="Megophrys">M.</tp:taxon-name-part>
                        <tp:taxon-name-part taxon-name-part-type="species" reg="daweimontis">daweimontis</tp:taxon-name-part>
                      </tp:taxon-name></italic>
                  </td><td rowspan="1" colspan="1">34.0–37.0 (18)</td><td rowspan="1" colspan="1">40.0–46.0 (3)</td><td rowspan="1" colspan="1">+</td><td rowspan="1" colspan="1">+</td><td rowspan="1" colspan="1">/</td><td rowspan="1" colspan="1">‒</td><td rowspan="1" colspan="1">‒</td><td rowspan="1" colspan="1">/</td><td rowspan="1" colspan="1">0.54</td></tr><tr><td rowspan="1" colspan="1">
                    <italic><tp:taxon-name>
                        <tp:taxon-name-part taxon-name-part-type="genus" reg="Megophrys">M.</tp:taxon-name-part>
                        <tp:taxon-name-part taxon-name-part-type="species" reg="fansipanensis">fansipanensis</tp:taxon-name-part>
                      </tp:taxon-name></italic>
                  </td><td rowspan="1" colspan="1">30.9–44.3 (13)</td><td rowspan="1" colspan="1">41.7–42.5 (2)</td><td rowspan="1" colspan="1">+</td><td rowspan="1" colspan="1">+</td><td rowspan="1" colspan="1">+</td><td rowspan="1" colspan="1">‒</td><td rowspan="1" colspan="1">‒</td><td rowspan="1" colspan="1">0.53–0.80</td><td rowspan="1" colspan="1">0.49–0.59</td></tr><tr><td rowspan="1" colspan="1">
                    <italic><tp:taxon-name>
                        <tp:taxon-name-part taxon-name-part-type="genus" reg="Megophrys">M.</tp:taxon-name-part>
                        <tp:taxon-name-part taxon-name-part-type="species" reg="feii">feii</tp:taxon-name-part>
                      </tp:taxon-name></italic>
                  </td><td rowspan="1" colspan="1">24.3–25.1 (4)</td><td rowspan="1" colspan="1">28.2–28.9 (2)</td><td rowspan="1" colspan="1">+</td><td rowspan="1" colspan="1">‒</td><td rowspan="1" colspan="1">+</td><td rowspan="1" colspan="1">++</td><td rowspan="1" colspan="1">+</td><td rowspan="1" colspan="1">0.51–0.58</td><td rowspan="1" colspan="1">0.48–0.55</td></tr><tr><td rowspan="1" colspan="1">
                    <italic><tp:taxon-name>
                        <tp:taxon-name-part taxon-name-part-type="genus" reg="Megophrys">M.</tp:taxon-name-part>
                        <tp:taxon-name-part taxon-name-part-type="species" reg="hoanglienensis">hoanglienensis</tp:taxon-name-part>
                      </tp:taxon-name></italic>
                  </td><td rowspan="1" colspan="1">37.4–47.6 (11)</td><td rowspan="1" colspan="1">59.6 (1)</td><td rowspan="1" colspan="1">+</td><td rowspan="1" colspan="1">+</td><td rowspan="1" colspan="1">+</td><td rowspan="1" colspan="1">‒</td><td rowspan="1" colspan="1">‒</td><td rowspan="1" colspan="1">0.54–0.75</td><td rowspan="1" colspan="1">0.44–0.63</td></tr><tr><td rowspan="1" colspan="1"><italic><tp:taxon-name><tp:taxon-name-part taxon-name-part-type="genus" reg="Megophrys">M.</tp:taxon-name-part><tp:taxon-name-part taxon-name-part-type="species" reg="huangshanensi">huangshanensi</tp:taxon-name-part></tp:taxon-name></italic>s</td><td rowspan="1" colspan="1">36.0–41.6 (4)</td><td rowspan="1" colspan="1">44.2 (1)</td><td rowspan="1" colspan="1">+</td><td rowspan="1" colspan="1">‒</td><td rowspan="1" colspan="1">+</td><td rowspan="1" colspan="1">‒</td><td rowspan="1" colspan="1">‒</td><td rowspan="1" colspan="1">&lt;0.50</td><td rowspan="1" colspan="1">0.42–0.45</td></tr><tr><td rowspan="1" colspan="1">
                    <italic><tp:taxon-name>
                        <tp:taxon-name-part taxon-name-part-type="genus" reg="Megophrys">M.</tp:taxon-name-part>
                        <tp:taxon-name-part taxon-name-part-type="species" reg="insularis">insularis</tp:taxon-name-part>
                      </tp:taxon-name></italic>
                  </td><td rowspan="1" colspan="1">36.8–41.2 (5)</td><td rowspan="1" colspan="1">47.1 (1)</td><td rowspan="1" colspan="1">+</td><td rowspan="1" colspan="1">+</td><td rowspan="1" colspan="1">+</td><td rowspan="1" colspan="1">‒</td><td rowspan="1" colspan="1">+</td><td rowspan="1" colspan="1">0.46–0.57</td><td rowspan="1" colspan="1">0.40–0.43</td></tr><tr><td rowspan="1" colspan="1">
                    <italic><tp:taxon-name>
                        <tp:taxon-name-part taxon-name-part-type="genus" reg="Megophrys">M.</tp:taxon-name-part>
                        <tp:taxon-name-part taxon-name-part-type="species" reg="jingdongensis">jingdongensis</tp:taxon-name-part>
                      </tp:taxon-name></italic>
                  </td><td rowspan="1" colspan="1">53.0–56.5 (3)</td><td rowspan="1" colspan="1">63.5 (1)</td><td rowspan="1" colspan="1">+</td><td rowspan="1" colspan="1">+</td><td rowspan="1" colspan="1">+</td><td rowspan="1" colspan="1">++</td><td rowspan="1" colspan="1">+++</td><td rowspan="1" colspan="1">/</td><td rowspan="1" colspan="1">0.58–0.59</td></tr><tr><td rowspan="1" colspan="1">
                    <italic><tp:taxon-name>
                        <tp:taxon-name-part taxon-name-part-type="genus" reg="Megophrys">M.</tp:taxon-name-part>
                        <tp:taxon-name-part taxon-name-part-type="species" reg="jinggangensis">jinggangensis</tp:taxon-name-part>
                      </tp:taxon-name></italic>
                  </td><td rowspan="1" colspan="1">35.1–36.7 (2)</td><td rowspan="1" colspan="1">38.4–41.6 (3)</td><td rowspan="1" colspan="1">++</td><td rowspan="1" colspan="1">+</td><td rowspan="1" colspan="1">‒</td><td rowspan="1" colspan="1">+</td><td rowspan="1" colspan="1">+</td><td rowspan="1" colspan="1">0.73–0.88</td><td rowspan="1" colspan="1">0.47–0.50</td></tr><tr><td rowspan="1" colspan="1">
                    <italic><tp:taxon-name>
                        <tp:taxon-name-part taxon-name-part-type="genus" reg="Megophrys">M.</tp:taxon-name-part>
                        <tp:taxon-name-part taxon-name-part-type="species" reg="kuatunensis">kuatunensis</tp:taxon-name-part>
                      </tp:taxon-name></italic>
                  </td><td rowspan="1" colspan="1">26.2–29.6 (13)</td><td rowspan="1" colspan="1">37.4 (1)</td><td rowspan="1" colspan="1">+</td><td rowspan="1" colspan="1">‒</td><td rowspan="1" colspan="1">+</td><td rowspan="1" colspan="1">+</td><td rowspan="1" colspan="1">‒</td><td rowspan="1" colspan="1">0.44</td><td rowspan="1" colspan="1">0.38–0.48</td></tr><tr><td rowspan="1" colspan="1">
                    <italic><tp:taxon-name>
                        <tp:taxon-name-part taxon-name-part-type="genus" reg="Megophrys">M.</tp:taxon-name-part>
                        <tp:taxon-name-part taxon-name-part-type="species" reg="latidactyla">latidactyla</tp:taxon-name-part>
                      </tp:taxon-name></italic>
                  </td><td rowspan="1" colspan="1">38.9 (1)</td><td rowspan="1" colspan="1">/</td><td rowspan="1" colspan="1">++</td><td rowspan="1" colspan="1">+</td><td rowspan="1" colspan="1">‒</td><td rowspan="1" colspan="1">++</td><td rowspan="1" colspan="1">+</td><td rowspan="1" colspan="1">0.85</td><td rowspan="1" colspan="1">0.52</td></tr><tr><td rowspan="1" colspan="1">
                    <italic><tp:taxon-name>
                        <tp:taxon-name-part taxon-name-part-type="genus" reg="Megophrys">M.</tp:taxon-name-part>
                        <tp:taxon-name-part taxon-name-part-type="species" reg="leishanensis">leishanensis</tp:taxon-name-part>
                      </tp:taxon-name></italic>
                  </td><td rowspan="1" colspan="1">30.4–38.7 (10)</td><td rowspan="1" colspan="1">42.3 (2)</td><td rowspan="1" colspan="1">+</td><td rowspan="1" colspan="1">‒</td><td rowspan="1" colspan="1">‒</td><td rowspan="1" colspan="1">‒</td><td rowspan="1" colspan="1">+</td><td rowspan="1" colspan="1">/</td><td rowspan="1" colspan="1">/</td></tr><tr><td rowspan="1" colspan="1">
                    <italic><tp:taxon-name>
                        <tp:taxon-name-part taxon-name-part-type="genus" reg="Megophrys">M.</tp:taxon-name-part>
                        <tp:taxon-name-part taxon-name-part-type="species" reg="liboensis">liboensis</tp:taxon-name-part>
                      </tp:taxon-name></italic>
                  </td><td rowspan="1" colspan="1">34.7–67.7 (5)</td><td rowspan="1" colspan="1">60.8–70.6 (8)</td><td rowspan="1" colspan="1">+++</td><td rowspan="1" colspan="1">+</td><td rowspan="1" colspan="1">+</td><td rowspan="1" colspan="1">++</td><td rowspan="1" colspan="1">+</td><td rowspan="1" colspan="1">0.48–0.78</td><td rowspan="1" colspan="1">0.44–0.61</td></tr><tr><td rowspan="1" colspan="1">
                    <italic><tp:taxon-name>
                        <tp:taxon-name-part taxon-name-part-type="genus" reg="Megophrys">M.</tp:taxon-name-part>
                        <tp:taxon-name-part taxon-name-part-type="species" reg="lini">lini</tp:taxon-name-part>
                      </tp:taxon-name></italic>
                  </td><td rowspan="1" colspan="1">34.1–39.7 (20)</td><td rowspan="1" colspan="1">37.0–39.9 (4)</td><td rowspan="1" colspan="1">+</td><td rowspan="1" colspan="1">‒</td><td rowspan="1" colspan="1">‒</td><td rowspan="1" colspan="1">++</td><td rowspan="1" colspan="1">+</td><td rowspan="1" colspan="1">0.40–0.60</td><td rowspan="1" colspan="1">0.46–0.53</td></tr><tr><td rowspan="1" colspan="1">
                    <italic><tp:taxon-name>
                        <tp:taxon-name-part taxon-name-part-type="genus" reg="Megophrys">M.</tp:taxon-name-part>
                        <tp:taxon-name-part taxon-name-part-type="species" reg="lishuiensis">lishuiensis</tp:taxon-name-part>
                      </tp:taxon-name></italic>
                  </td><td rowspan="1" colspan="1">30.7–34.7 (13)</td><td rowspan="1" colspan="1">36.9–40.4 (3)</td><td rowspan="1" colspan="1">+</td><td rowspan="1" colspan="1">‒</td><td rowspan="1" colspan="1">‒</td><td rowspan="1" colspan="1">‒</td><td rowspan="1" colspan="1">‒</td><td rowspan="1" colspan="1">/</td><td rowspan="1" colspan="1">/</td></tr><tr><td rowspan="1" colspan="1"><italic><tp:taxon-name><tp:taxon-name-part taxon-name-part-type="genus" reg="Megophrys">M.</tp:taxon-name-part><tp:taxon-name-part taxon-name-part-type="species" reg="mino">mino</tp:taxon-name-part></tp:taxon-name></italic>r</td><td rowspan="1" colspan="1">34.5–41.2 (4)</td><td rowspan="1" colspan="1">/</td><td rowspan="1" colspan="1">‒</td><td rowspan="1" colspan="1">‒</td><td rowspan="1" colspan="1">+</td><td rowspan="1" colspan="1">‒</td><td rowspan="1" colspan="1">+</td><td rowspan="1" colspan="1">0.8–0.83</td><td rowspan="1" colspan="1">0.46–0.48</td></tr><tr><td rowspan="1" colspan="1">
                    <italic><tp:taxon-name>
                        <tp:taxon-name-part taxon-name-part-type="genus" reg="Megophrys">M.</tp:taxon-name-part>
                        <tp:taxon-name-part taxon-name-part-type="species" reg="obesa">obesa</tp:taxon-name-part>
                      </tp:taxon-name></italic>
                  </td><td rowspan="1" colspan="1">35.6 (1)</td><td rowspan="1" colspan="1">37.5–41.2 (6)</td><td rowspan="1" colspan="1">+</td><td rowspan="1" colspan="1">‒</td><td rowspan="1" colspan="1">‒</td><td rowspan="1" colspan="1">‒</td><td rowspan="1" colspan="1">+</td><td rowspan="1" colspan="1">0.51–0.66</td><td rowspan="1" colspan="1">0.41–0.47</td></tr><tr><td rowspan="1" colspan="1">
                    <italic><tp:taxon-name>
                        <tp:taxon-name-part taxon-name-part-type="genus" reg="Megophrys">M.</tp:taxon-name-part>
                        <tp:taxon-name-part taxon-name-part-type="species" reg="ombrophila">ombrophila</tp:taxon-name-part>
                      </tp:taxon-name></italic>
                  </td><td rowspan="1" colspan="1">27.4–34.5 (5)</td><td rowspan="1" colspan="1">32.8–35.0 (4)</td><td rowspan="1" colspan="1">+</td><td rowspan="1" colspan="1">‒</td><td rowspan="1" colspan="1">‒</td><td rowspan="1" colspan="1">‒</td><td rowspan="1" colspan="1">‒</td><td rowspan="1" colspan="1">0.52–0.69</td><td rowspan="1" colspan="1">0.32–0.41</td></tr><tr><td rowspan="1" colspan="1">
                    <italic><tp:taxon-name>
                        <tp:taxon-name-part taxon-name-part-type="genus" reg="Megophrys">M.</tp:taxon-name-part>
                        <tp:taxon-name-part taxon-name-part-type="species" reg="omeimontis">omeimontis</tp:taxon-name-part>
                      </tp:taxon-name></italic>
                  </td><td rowspan="1" colspan="1">56.0–59.5 (10)</td><td rowspan="1" colspan="1">68.0–72.5 (3)</td><td rowspan="1" colspan="1">+</td><td rowspan="1" colspan="1">+</td><td rowspan="1" colspan="1">+</td><td rowspan="1" colspan="1">+</td><td rowspan="1" colspan="1">+</td><td rowspan="1" colspan="1">/</td><td rowspan="1" colspan="1">0.52–0.56</td></tr><tr><td rowspan="1" colspan="1">
                    <italic><tp:taxon-name>
                        <tp:taxon-name-part taxon-name-part-type="genus" reg="Megophrys">M.</tp:taxon-name-part>
                        <tp:taxon-name-part taxon-name-part-type="species" reg="palpebralespinosa">palpebralespinosa</tp:taxon-name-part>
                      </tp:taxon-name></italic>
                  </td><td rowspan="1" colspan="1">36.2–38.0 (2)</td><td rowspan="1" colspan="1">/</td><td rowspan="1" colspan="1">++</td><td rowspan="1" colspan="1">+</td><td rowspan="1" colspan="1">‒</td><td rowspan="1" colspan="1">++</td><td rowspan="1" colspan="1">+++</td><td rowspan="1" colspan="1">/</td><td rowspan="1" colspan="1">0.55</td></tr><tr><td rowspan="1" colspan="1">
                    <italic><tp:taxon-name>
                        <tp:taxon-name-part taxon-name-part-type="genus" reg="Megophrys">M.</tp:taxon-name-part>
                        <tp:taxon-name-part taxon-name-part-type="species" reg="rubrimera">rubrimera</tp:taxon-name-part>
                      </tp:taxon-name></italic>
                  </td><td rowspan="1" colspan="1">26.7–30.5 (8)</td><td rowspan="1" colspan="1">/</td><td rowspan="1" colspan="1">+</td><td rowspan="1" colspan="1">+</td><td rowspan="1" colspan="1">+</td><td rowspan="1" colspan="1">+</td><td rowspan="1" colspan="1">‒</td><td rowspan="1" colspan="1">0.58–0.76</td><td rowspan="1" colspan="1">0.48–0.56</td></tr><tr><td rowspan="1" colspan="1">
                    <italic><tp:taxon-name>
                        <tp:taxon-name-part taxon-name-part-type="genus" reg="Megophrys">M.</tp:taxon-name-part>
                        <tp:taxon-name-part taxon-name-part-type="species" reg="sangzhiensis">sangzhiensis</tp:taxon-name-part>
                      </tp:taxon-name></italic>
                  </td><td rowspan="1" colspan="1">54.7 (1)</td><td rowspan="1" colspan="1">/</td><td rowspan="1" colspan="1">+</td><td rowspan="1" colspan="1">+</td><td rowspan="1" colspan="1">+</td><td rowspan="1" colspan="1">+</td><td rowspan="1" colspan="1">+</td><td rowspan="1" colspan="1">0.62</td><td rowspan="1" colspan="1">0.59</td></tr><tr><td rowspan="1" colspan="1">
                    <italic><tp:taxon-name>
                        <tp:taxon-name-part taxon-name-part-type="genus" reg="Megophrys">M.</tp:taxon-name-part>
                        <tp:taxon-name-part taxon-name-part-type="species" reg="shuichengensis">shuichengensis</tp:taxon-name-part>
                      </tp:taxon-name></italic>
                  </td><td rowspan="1" colspan="1">102.0–118.3 (7)</td><td rowspan="1" colspan="1">99.8–115.6 (6)</td><td rowspan="1" colspan="1">++</td><td rowspan="1" colspan="1">‒</td><td rowspan="1" colspan="1">+</td><td rowspan="1" colspan="1">++</td><td rowspan="1" colspan="1">+++</td><td rowspan="1" colspan="1">0.67</td><td rowspan="1" colspan="1">0.43–0.47</td></tr><tr><td rowspan="1" colspan="1">
                    <italic><tp:taxon-name>
                        <tp:taxon-name-part taxon-name-part-type="genus" reg="Megophrys">M.</tp:taxon-name-part>
                        <tp:taxon-name-part taxon-name-part-type="species" reg="spinata">spinata</tp:taxon-name-part>
                      </tp:taxon-name></italic>
                  </td><td rowspan="1" colspan="1">47.2–54.4 (18)</td><td rowspan="1" colspan="1">54.0–55.0 (2)</td><td rowspan="1" colspan="1">‒</td><td rowspan="1" colspan="1">‒</td><td rowspan="1" colspan="1">+</td><td rowspan="1" colspan="1">++</td><td rowspan="1" colspan="1">+++</td><td rowspan="1" colspan="1">0.43</td><td rowspan="1" colspan="1">0.56–0.58</td></tr><tr><td rowspan="1" colspan="1">
                    <italic><tp:taxon-name>
                        <tp:taxon-name-part taxon-name-part-type="genus" reg="Megophrys">M.</tp:taxon-name-part>
                        <tp:taxon-name-part taxon-name-part-type="species" reg="tuberogranulatus">tuberogranulatus</tp:taxon-name-part>
                      </tp:taxon-name></italic>
                  </td><td rowspan="1" colspan="1">33.2–39.6 (9)</td><td rowspan="1" colspan="1">50.5 (1)</td><td rowspan="1" colspan="1">+ or ‒</td><td rowspan="1" colspan="1">‒</td><td rowspan="1" colspan="1">‒</td><td rowspan="1" colspan="1">‒</td><td rowspan="1" colspan="1">+</td><td rowspan="1" colspan="1">0.50</td><td rowspan="1" colspan="1">0.45–0.51</td></tr><tr><td rowspan="1" colspan="1">
                    <italic><tp:taxon-name>
                        <tp:taxon-name-part taxon-name-part-type="genus" reg="Megophrys">M.</tp:taxon-name-part>
                        <tp:taxon-name-part taxon-name-part-type="species" reg="wuliangshanensis">wuliangshanensis</tp:taxon-name-part>
                      </tp:taxon-name></italic>
                  </td><td rowspan="1" colspan="1">27.3–31.6 (10)</td><td rowspan="1" colspan="1">41.0–41.5 (2)</td><td rowspan="1" colspan="1">‒</td><td rowspan="1" colspan="1">‒</td><td rowspan="1" colspan="1">+ or ‒</td><td rowspan="1" colspan="1">‒</td><td rowspan="1" colspan="1">‒</td><td rowspan="1" colspan="1">0.50</td><td rowspan="1" colspan="1">0.50–0.51</td></tr><tr><td rowspan="1" colspan="1">
                    <italic><tp:taxon-name>
                        <tp:taxon-name-part taxon-name-part-type="genus" reg="Megophrys">M.</tp:taxon-name-part>
                        <tp:taxon-name-part taxon-name-part-type="species" reg="wushanensis">wushanensis</tp:taxon-name-part>
                      </tp:taxon-name></italic>
                  </td><td rowspan="1" colspan="1">30.4–35.5 (10)</td><td rowspan="1" colspan="1">38.4 (1)</td><td rowspan="1" colspan="1">‒</td><td rowspan="1" colspan="1">‒</td><td rowspan="1" colspan="1">‒</td><td rowspan="1" colspan="1">‒ (in female), ++ (in male)</td><td rowspan="1" colspan="1">+</td><td rowspan="1" colspan="1">0.50</td><td rowspan="1" colspan="1">0.47–0.48</td></tr></tbody></table><table-wrap-foot><fn><p><sup>1</sup> long point (+++); slightly large (++), small (+), absent or indistinct (‒); <sup>2</sup> present (+), or absent (‒); <sup>3</sup> notched (++), feebly notched (+), or not notched (‒); <sup>4</sup> wide (++), narrow (+), lacking (‒); <sup>5</sup> at least one-fourth webbed (+++), at most one-fourth webbed (++), with rudimentary webbing (+), or without webbing (‒).</p></fn></table-wrap-foot></table-wrap></tp:treatment-sec><ref-list><ref id="B41"><mixed-citation xmlns:xlink="http://www.w3.org/1999/xlink" xlink:type="simple"><person-group><name name-style="western"><surname>Yang</surname><given-names>JH</given-names></name><name name-style="western"><surname>Wang</surname><given-names>J</given-names></name><name name-style="western"><surname>Wang</surname><given-names>YY</given-names></name></person-group> (<year>2018</year>) <article-title>A new species of the genus <italic><tp:taxon-name><tp:taxon-name-part taxon-name-part-type="genus">Megophrys</tp:taxon-name-part></tp:taxon-name></italic> (<tp:taxon-name><tp:taxon-name-part taxon-name-part-type="order">Anura</tp:taxon-name-part></tp:taxon-name>: <tp:taxon-name><tp:taxon-name-part taxon-name-part-type="family">Megophryidae</tp:taxon-name-part></tp:taxon-name>) from Yunnan Province, China.</article-title><source>Zootaxa</source><volume>4413</volume>(<issue>2</issue>): <fpage>325</fpage>–<lpage>338</lpage>. <ext-link xlink:type="simple" ext-link-type="doi" xlink:href="10.11646/zootaxa.4413.2.5">https://doi.org/10.11646/zootaxa.4413.2.5</ext-link></mixed-citation></ref></ref-list></tp:taxon-treatment>
