# Supplementary material for: Description of six new species of the subgenus Panophrys within the genus Megophrys (Anura, Megophryidae) from southeastern China based on molecular and morphological data
Source: Zookeys. 2019 Jun 3;851:113–64. doi: 10.3897/zookeys.851.29107 (PMC6557908; doi:10.3897/zookeys.851.29107)
Supplement: XML Treatment for Megophrys (Panophrys) wugongensis [file zookeys.851.29107-treatment5.xml]

<!DOCTYPE tp:taxon-treatment
  PUBLIC "-//TaxonX//DTD Taxonomic Treatment Publishing DTD v0 20100105//EN" "tax-treatment-NSO.dtd">
<tp:taxon-treatment xmlns:tp="http://www.plazi.org/taxpub"><tp:treatment-meta><kwd-group><label>Taxon classification</label><kwd><named-content xmlns:xlink="http://www.w3.org/1999/xlink" content-type="kingdom">Animalia</named-content></kwd><kwd><named-content xmlns:xlink="http://www.w3.org/1999/xlink" content-type="order">Anura</named-content></kwd><kwd><named-content xmlns:xlink="http://www.w3.org/1999/xlink" content-type="family">Megophryidae</named-content></kwd></kwd-group><mixed-citation publication-type="journal"><person-group><name><surname>Wang</surname><given-names>Jian</given-names></name><name><surname>Lyu</surname><given-names>Zhi-Tong</given-names></name><name><surname>Liu</surname><given-names>Zu-Yao</given-names></name><name><surname>Liao</surname><given-names>Cheng-Kai</given-names></name><name><surname>Zeng</surname><given-names>Zhao-Chi</given-names></name><name><surname>Zhao</surname><given-names>Jian</given-names></name><name><surname>Li</surname><given-names>Yu-Long</given-names></name><name><surname>Wang</surname><given-names>Ying-Yong</given-names></name></person-group><article-title>Description of six new species of the subgenus <tp:taxon-name><tp:taxon-name-part taxon-name-part-type="genus" reg="Megophrys"/><tp:taxon-name-part taxon-name-part-type="subgenus" reg="Panophrys">Panophrys</tp:taxon-name-part></tp:taxon-name> within the genus <italic><tp:taxon-name><tp:taxon-name-part taxon-name-part-type="genus" reg="Megophrys">Megophrys</tp:taxon-name-part></tp:taxon-name></italic> (<tp:taxon-name><tp:taxon-name-part taxon-name-part-type="order">Anura</tp:taxon-name-part></tp:taxon-name>, <tp:taxon-name><tp:taxon-name-part taxon-name-part-type="family">Megophryidae</tp:taxon-name-part></tp:taxon-name>) from southeastern China based on molecular and morphological data</article-title><source>Zookeys</source><day>03</day><month>6</month><year>2019</year><volume>851</volume><fpage>113</fpage><lpage>164</lpage><pub-id pub-id-type="doi">10.3897/zookeys.851.29107</pub-id></mixed-citation></tp:treatment-meta><tp:nomenclature><tp:taxon-name><tp:taxon-name-part taxon-name-part-type="genus" reg="Megophrys">Megophrys</tp:taxon-name-part> (<tp:taxon-name-part taxon-name-part-type="subgenus" reg="Panophrys">Panophrys</tp:taxon-name-part>) <tp:taxon-name-part taxon-name-part-type="species" reg="wugongensis">wugongensis</tp:taxon-name-part><object-id xmlns:xlink="http://www.w3.org/1999/xlink" content-type="zoobank" xlink:type="simple">http://zoobank.org/51EED805-C594-4FA0-A03E-9BE8C11EAA40</object-id></tp:taxon-name><tp:taxon-authority>J. Wang, Lyu &amp; Y.Y. Wang</tp:taxon-authority><tp:taxon-status xmlns:xlink="http://www.w3.org/1999/xlink" xlink:type="simple">sp. nov.</tp:taxon-status><xref ref-type="fig" rid="F9">Fig. 9</xref><xref ref-type="table" rid="T8">, Table 8</xref></tp:nomenclature><tp:treatment-sec sec-type="Holotype" id="SECID0EMXCM"><title>Holotype.</title><p><named-content xmlns:xlink="http://www.w3.org/1999/xlink" content-type="dwc:institutional_code" xlink:type="simple">SYS</named-content> a002625, adult male, collected by Guo-Ling Chen and Jian Zhao on 9 May 2014 from Yangshimu Scenic Area (<named-content xmlns:xlink="http://www.w3.org/1999/xlink" content-type="dwc:verbatimCoordinates" xlink:type="simple"><named-content content-type="geo-json" specific-use="{&#34;type&#34;:&#34;Point&#34;,&#34;coordinates&#34;:[114.252039,27.579981]}" id="NCID0EZXCM" xlink:type="simple">27°34'47.93"N, 114°15'7.34"E</named-content></named-content>; 550 m a.s.l.), Pingxiang City, Jiangxi Province, China.</p></tp:treatment-sec><tp:treatment-sec sec-type="Paratypes (three males &amp; nine females)" id="SECID0E5XCM"><title>Paratypes (three males &amp; nine females).</title><p>Adult males, <named-content xmlns:xlink="http://www.w3.org/1999/xlink" content-type="dwc:institutional_code" xlink:type="simple">SYS</named-content> a004777/CIB110011, <named-content xmlns:xlink="http://www.w3.org/1999/xlink" content-type="dwc:institutional_code" xlink:type="simple">SYS</named-content> a004796, 4800, collected by Zhi-Tong Lyu and Ying-Yong Wang on 23 May 2016, and adult females, <named-content xmlns:xlink="http://www.w3.org/1999/xlink" content-type="dwc:institutional_code" xlink:type="simple">SYS</named-content> a002610–2611, collected by Guo-Ling Chen and Jian Zhao on 8 May 2014, <named-content xmlns:xlink="http://www.w3.org/1999/xlink" content-type="dwc:institutional_code" xlink:type="simple">SYS</named-content> a004797–4799, 4801–4804, collected by Zhi-Tong Lyu and Ying-Yong Wang on 23 May 2016, from Wugongshan Scenic Area (<named-content xmlns:xlink="http://www.w3.org/1999/xlink" content-type="dwc:verbatimCoordinates" xlink:type="simple"><named-content content-type="geo-json" specific-use="{&#34;type&#34;:&#34;Point&#34;,&#34;coordinates&#34;:[114.174550,27.567761]}" id="NCID0EXYCM" xlink:type="simple">27°34'3.94"N, 114°10'28.38"E</named-content></named-content>; 1050–1080 m a.s.l.), Anfu County, Ji’an City, Jiangxi Province, China.</p></tp:treatment-sec><tp:treatment-sec sec-type="diagnosis" id="SECID0E3YCM"><title>Diagnosis.</title><p>(1) Body size small, <abbrev xmlns:xlink="http://www.w3.org/1999/xlink" xlink:title="snout‒vent length" id="ABBRID0ECZCM" xlink:type="simple">SVL</abbrev> 31.0–34.1 mm in four adult males and body size moderate, <abbrev xmlns:xlink="http://www.w3.org/1999/xlink" xlink:title="snout‒vent length" id="ABBRID0EGZCM" xlink:type="simple">SVL</abbrev> 38.5–42.8 mm in nine adult females; (2) tympanum distinct, slightly convex, moderate-sized, <abbrev xmlns:xlink="http://www.w3.org/1999/xlink" xlink:title="tympanum diameter" id="ABBRID0EKZCM" xlink:type="simple">TD</abbrev>/<abbrev xmlns:xlink="http://www.w3.org/1999/xlink" xlink:title="eye diameter" id="ABBRID0EOZCM" xlink:type="simple">ED</abbrev> ratio 0.47–0.52; (3) vomerine teeth absent; (4) margin of tongue not notched posteriorly; (5) hindlimbs short, heels not meeting, tibia-tarsal articulation reaching forward to the region between posterior corner of eye and posterior margin of tympanum; (6) <abbrev xmlns:xlink="http://www.w3.org/1999/xlink" xlink:title="tibia length" id="ABBRID0ESZCM" xlink:type="simple">TIB</abbrev>/<abbrev xmlns:xlink="http://www.w3.org/1999/xlink" xlink:title="snout‒vent length" id="ABBRID0EWZCM" xlink:type="simple">SVL</abbrev> ratio 0.39–0.44, <abbrev xmlns:xlink="http://www.w3.org/1999/xlink" xlink:title="foot length" id="ABBRID0E1ZCM" xlink:type="simple">FTL</abbrev>/<abbrev xmlns:xlink="http://www.w3.org/1999/xlink" xlink:title="snout‒vent length" id="ABBRID0E5ZCM" xlink:type="simple">SVL</abbrev> ratio 0.56–0.64; (7) fingers without lateral fringes, presence of a subarticular tubercle at the bases of each finger, relative finger lengths II &lt; I = IV &lt; III; (8) toes with rudimentary webbing at their bases and without lateral fringes, subarticular tubercles only present at the base of each toe; (9) numerous granules present on dorsal surface of body, several large tubercles present on surface of flanks and dorsal surface of limbs; (10) presence of a small horn-like tubercle at the edge of the upper eyelid; (11) supratympanic fold distinct, whitish; (12) yellowish brown or reddish brown dorsally, with an incomplete dark triangular marking between eyes and an X-shaped marking on back of trunk; (13) ventral surface greyish brown, ventral surface of abdomen with creamy white nebulous patches and black spots; (14) males with a single subgular vocal sac; (15) gravid females bear creamy yellow oocytes.</p></tp:treatment-sec><tp:treatment-sec sec-type="comparisons" id="SECID0EC1CM"><title>Comparisons.</title><p>Comparative data of <italic><tp:taxon-name><tp:taxon-name-part taxon-name-part-type="genus" reg="Megophrys">Megophrys</tp:taxon-name-part><tp:taxon-name-part taxon-name-part-type="species" reg="wugongensis">wugongensis</tp:taxon-name-part></tp:taxon-name></italic> sp. nov. with <italic><tp:taxon-name><tp:taxon-name-part taxon-name-part-type="genus" reg="Megophrys">M.</tp:taxon-name-part><tp:taxon-name-part taxon-name-part-type="species" reg="dongduanensis">dongduanensis</tp:taxon-name-part></tp:taxon-name></italic> sp. nov., <italic><tp:taxon-name><tp:taxon-name-part taxon-name-part-type="genus" reg="Megophrys">M.</tp:taxon-name-part><tp:taxon-name-part taxon-name-part-type="species" reg="nankunensis">nankunensis</tp:taxon-name-part></tp:taxon-name></italic> sp. nov., <italic><tp:taxon-name><tp:taxon-name-part taxon-name-part-type="genus" reg="Megophrys">M.</tp:taxon-name-part><tp:taxon-name-part taxon-name-part-type="species" reg="jiulianensis">jiulianensis</tp:taxon-name-part></tp:taxon-name></italic> sp. nov., <italic><tp:taxon-name><tp:taxon-name-part taxon-name-part-type="genus" reg="Megophrys">Megophrys</tp:taxon-name-part><tp:taxon-name-part taxon-name-part-type="species" reg="nanlingensis">nanlingensis</tp:taxon-name-part></tp:taxon-name></italic> sp. nov., <italic><tp:taxon-name><tp:taxon-name-part taxon-name-part-type="genus" reg="Megophrys">M.</tp:taxon-name-part><tp:taxon-name-part taxon-name-part-type="species" reg="feii">feii</tp:taxon-name-part></tp:taxon-name></italic> and the 33 recognized members of <tp:taxon-name><tp:taxon-name-part taxon-name-part-type="genus" reg="Megophrys">Megophrys</tp:taxon-name-part><tp:taxon-name-part taxon-name-part-type="authority">s.l. allocated to the</tp:taxon-name-part><tp:taxon-name-part taxon-name-part-type="infraspecific-rank">subgenus</tp:taxon-name-part><tp:taxon-name-part taxon-name-part-type="subgenus" reg="Panophrys">Panophrys</tp:taxon-name-part></tp:taxon-name> are listed in Table <xref ref-type="table" rid="T5">5</xref>.</p><p><italic><tp:taxon-name><tp:taxon-name-part taxon-name-part-type="genus" reg="Megophrys">Megophrys</tp:taxon-name-part><tp:taxon-name-part taxon-name-part-type="species" reg="wugongensis">wugongensis</tp:taxon-name-part></tp:taxon-name></italic> sp. nov. differs from <italic><tp:taxon-name><tp:taxon-name-part taxon-name-part-type="genus" reg="Megophrys">M.</tp:taxon-name-part><tp:taxon-name-part taxon-name-part-type="species" reg="dongguanensis">dongguanensis</tp:taxon-name-part></tp:taxon-name></italic> sp. nov., <italic><tp:taxon-name><tp:taxon-name-part taxon-name-part-type="genus" reg="Megophrys">M.</tp:taxon-name-part><tp:taxon-name-part taxon-name-part-type="species" reg="nankunensis">nankunensis</tp:taxon-name-part></tp:taxon-name></italic> sp. nov., <italic><tp:taxon-name><tp:taxon-name-part taxon-name-part-type="genus" reg="Megophrys">M.</tp:taxon-name-part><tp:taxon-name-part taxon-name-part-type="species" reg="jiulianensis">jiulianensis</tp:taxon-name-part></tp:taxon-name></italic> sp. nov. and <italic><tp:taxon-name><tp:taxon-name-part taxon-name-part-type="genus" reg="Megophrys">M.</tp:taxon-name-part><tp:taxon-name-part taxon-name-part-type="species" reg="nanlingensis">nanlingensis</tp:taxon-name-part></tp:taxon-name></italic> sp. nov. by a combination of following characters: vomerine teeth absent (vs. vomerine teeth present), tongue not notched posteriorly (vs. tongue notched in <italic><tp:taxon-name><tp:taxon-name-part taxon-name-part-type="genus" reg="Megophrys">M.</tp:taxon-name-part><tp:taxon-name-part taxon-name-part-type="species" reg="jiulianensis">jiulianensis</tp:taxon-name-part></tp:taxon-name></italic> sp. nov. and <italic><tp:taxon-name><tp:taxon-name-part taxon-name-part-type="genus" reg="Megophrys">M.</tp:taxon-name-part><tp:taxon-name-part taxon-name-part-type="species" reg="nanlingensis">nanlingensis</tp:taxon-name-part></tp:taxon-name></italic> sp. nov.), absence of lateral fringes on toes (vs. presence of narrow lateral fringes on toes in <italic><tp:taxon-name><tp:taxon-name-part taxon-name-part-type="genus" reg="Megophrys">M.</tp:taxon-name-part><tp:taxon-name-part taxon-name-part-type="species" reg="nanlingensis">nanlingensis</tp:taxon-name-part></tp:taxon-name></italic> sp. nov.), heels not meeting when the flexed hindlimbs are held at right angles to the body axis (vs. heels overlapping in <italic><tp:taxon-name><tp:taxon-name-part taxon-name-part-type="genus" reg="Megophrys">M.</tp:taxon-name-part><tp:taxon-name-part taxon-name-part-type="species" reg="jiulianensis">jiulianensis</tp:taxon-name-part></tp:taxon-name></italic> sp. nov. and <italic><tp:taxon-name><tp:taxon-name-part taxon-name-part-type="genus" reg="Megophrys">M.</tp:taxon-name-part><tp:taxon-name-part taxon-name-part-type="species" reg="nanlingensis">nanlingensis</tp:taxon-name-part></tp:taxon-name></italic> sp. nov.), absence of black spines on dorsal skin (vs. present in <italic><tp:taxon-name><tp:taxon-name-part taxon-name-part-type="genus" reg="Megophrys">M.</tp:taxon-name-part><tp:taxon-name-part taxon-name-part-type="species" reg="jiulianensis">jiulianensis</tp:taxon-name-part></tp:taxon-name></italic> sp. nov.), relative finger lengths II &lt; I = IV &lt; III (vs. II &lt; I &lt; IV &lt; III in <italic><tp:taxon-name><tp:taxon-name-part taxon-name-part-type="genus" reg="Megophrys">M.</tp:taxon-name-part><tp:taxon-name-part taxon-name-part-type="species" reg="nankunensis">nankunensis</tp:taxon-name-part></tp:taxon-name></italic> sp. nov., <italic><tp:taxon-name><tp:taxon-name-part taxon-name-part-type="genus" reg="Megophrys">M.</tp:taxon-name-part><tp:taxon-name-part taxon-name-part-type="species" reg="jiulianensis">jiulianensis</tp:taxon-name-part></tp:taxon-name></italic> sp. nov. and <italic><tp:taxon-name><tp:taxon-name-part taxon-name-part-type="genus" reg="Megophrys">M.</tp:taxon-name-part><tp:taxon-name-part taxon-name-part-type="species" reg="nanlingensis">nanlingensis</tp:taxon-name-part></tp:taxon-name></italic> sp. nov.), ventral surface with creamy white nebulous patches (vs. absence of such patched on ventral surface in <italic><tp:taxon-name><tp:taxon-name-part taxon-name-part-type="genus" reg="Megophrys">M.</tp:taxon-name-part><tp:taxon-name-part taxon-name-part-type="species" reg="dongguanensis">dongguanensis</tp:taxon-name-part></tp:taxon-name></italic> sp. nov. and <italic><tp:taxon-name><tp:taxon-name-part taxon-name-part-type="genus" reg="Megophrys">M.</tp:taxon-name-part><tp:taxon-name-part taxon-name-part-type="species" reg="nankunensis">nankunensis</tp:taxon-name-part></tp:taxon-name></italic> sp. nov.).</p><p>With the smaller body size, <abbrev xmlns:xlink="http://www.w3.org/1999/xlink" xlink:title="snout‒vent length" id="ABBRID0ESCDM" xlink:type="simple">SVL</abbrev> 31.0–34.1 mm in males and 38.5–42.8 mm in females, <italic><tp:taxon-name><tp:taxon-name-part taxon-name-part-type="genus" reg="Megophrys">Megophrys</tp:taxon-name-part><tp:taxon-name-part taxon-name-part-type="species" reg="wugongensis">wugongensis</tp:taxon-name-part></tp:taxon-name></italic> sp. nov. differs from the 13 members with larger <abbrev xmlns:xlink="http://www.w3.org/1999/xlink" xlink:title="snout‒vent length" id="ABBRID0EBDDM" xlink:type="simple">SVL</abbrev> values: <italic><tp:taxon-name><tp:taxon-name-part taxon-name-part-type="genus" reg="Megophrys">M.</tp:taxon-name-part><tp:taxon-name-part taxon-name-part-type="species" reg="baolongensis">baolongensis</tp:taxon-name-part></tp:taxon-name></italic> (42.0–45.0 mm in males), <italic><tp:taxon-name><tp:taxon-name-part taxon-name-part-type="genus" reg="Megophrys">M.</tp:taxon-name-part><tp:taxon-name-part taxon-name-part-type="species" reg="binlingensis">binlingensis</tp:taxon-name-part></tp:taxon-name></italic> (45.1–51.0 mm in males), <italic><tp:taxon-name><tp:taxon-name-part taxon-name-part-type="genus" reg="Megophrys">M.</tp:taxon-name-part><tp:taxon-name-part taxon-name-part-type="species" reg="caudoprocta">caudoprocta</tp:taxon-name-part></tp:taxon-name></italic> (81.3 mm in single male), <italic><tp:taxon-name><tp:taxon-name-part taxon-name-part-type="genus" reg="Megophrys">M.</tp:taxon-name-part><tp:taxon-name-part taxon-name-part-type="species" reg="hoanglienensis">hoanglienensis</tp:taxon-name-part></tp:taxon-name></italic> (37.4–47.6 mm in males, 59.6 mm in single female), <italic><tp:taxon-name><tp:taxon-name-part taxon-name-part-type="genus" reg="Megophrys">M.</tp:taxon-name-part><tp:taxon-name-part taxon-name-part-type="species" reg="jingdongensis">jingdongensis</tp:taxon-name-part></tp:taxon-name></italic> (53.0–56.5 mm in males 63.5 in single female), <italic><tp:taxon-name><tp:taxon-name-part taxon-name-part-type="genus" reg="Megophrys">M.</tp:taxon-name-part><tp:taxon-name-part taxon-name-part-type="species" reg="latidactyla">latidactyla</tp:taxon-name-part></tp:taxon-name></italic> (38.9 mm in single male), <italic><tp:taxon-name><tp:taxon-name-part taxon-name-part-type="genus" reg="Megophrys">M.</tp:taxon-name-part><tp:taxon-name-part taxon-name-part-type="species" reg="liboensis">liboensis</tp:taxon-name-part></tp:taxon-name></italic> (34.7–67.7 mm in males, 60.8–70.6 mm in females), <italic><tp:taxon-name><tp:taxon-name-part taxon-name-part-type="genus" reg="Megophrys">M.</tp:taxon-name-part><tp:taxon-name-part taxon-name-part-type="species" reg="omeimontis">omeimontis</tp:taxon-name-part></tp:taxon-name></italic> (56.0–59.5 mm in males, 68.0–72.5 mm in females), <italic><tp:taxon-name><tp:taxon-name-part taxon-name-part-type="genus" reg="Megophrys">M.</tp:taxon-name-part><tp:taxon-name-part taxon-name-part-type="species" reg="palpebralespinosa">palpebralespinosa</tp:taxon-name-part></tp:taxon-name></italic> (36.2–38.0 mm in males), <italic><tp:taxon-name><tp:taxon-name-part taxon-name-part-type="genus" reg="Megophrys">M.</tp:taxon-name-part><tp:taxon-name-part taxon-name-part-type="species" reg="sangzhiensis">sangzhiensis</tp:taxon-name-part></tp:taxon-name></italic> (54.7 mm in single male), <italic><tp:taxon-name><tp:taxon-name-part taxon-name-part-type="genus" reg="Megophrys">M.</tp:taxon-name-part><tp:taxon-name-part taxon-name-part-type="species" reg="shuichengensis">shuichengensis</tp:taxon-name-part></tp:taxon-name></italic> (102.0–118.3 mm in males, 99.8–115.6 mm in females), <italic><tp:taxon-name><tp:taxon-name-part taxon-name-part-type="genus" reg="Megophrys">M.</tp:taxon-name-part><tp:taxon-name-part taxon-name-part-type="species" reg="spinata">spinata</tp:taxon-name-part></tp:taxon-name></italic> (47.2–54.4 mm in males, 54.0–55.0 mm in females), and <italic><tp:taxon-name><tp:taxon-name-part taxon-name-part-type="genus" reg="Megophrys">M.</tp:taxon-name-part><tp:taxon-name-part taxon-name-part-type="species" reg="tuberogranulatus">tuberogranulatus</tp:taxon-name-part></tp:taxon-name></italic> (33.2–39.6 mm in males, 50.5 mm in single female).</p><p><italic><tp:taxon-name><tp:taxon-name-part taxon-name-part-type="genus" reg="Megophrys">Megophrys</tp:taxon-name-part><tp:taxon-name-part taxon-name-part-type="species" reg="wugongensis">wugongensis</tp:taxon-name-part></tp:taxon-name></italic> sp. nov. differs from 12 species occurring in eastern and southern China (<italic><tp:taxon-name><tp:taxon-name-part taxon-name-part-type="genus" reg="Megophrys">M.</tp:taxon-name-part><tp:taxon-name-part taxon-name-part-type="species" reg="acuta">acuta</tp:taxon-name-part></tp:taxon-name></italic>, <italic><tp:taxon-name><tp:taxon-name-part taxon-name-part-type="genus" reg="Megophrys">M.</tp:taxon-name-part><tp:taxon-name-part taxon-name-part-type="species" reg="brachykolos">brachykolos</tp:taxon-name-part></tp:taxon-name></italic>, <italic><tp:taxon-name><tp:taxon-name-part taxon-name-part-type="genus" reg="Megophrys">M.</tp:taxon-name-part><tp:taxon-name-part taxon-name-part-type="species" reg="boettgeri">boettgeri</tp:taxon-name-part></tp:taxon-name></italic>, <italic><tp:taxon-name><tp:taxon-name-part taxon-name-part-type="genus" reg="Megophrys">M.</tp:taxon-name-part><tp:taxon-name-part taxon-name-part-type="species" reg="cheni">cheni</tp:taxon-name-part></tp:taxon-name></italic>, <italic><tp:taxon-name><tp:taxon-name-part taxon-name-part-type="genus" reg="Megophrys">M.</tp:taxon-name-part><tp:taxon-name-part taxon-name-part-type="species" reg="huangshanensis">huangshanensis</tp:taxon-name-part></tp:taxon-name></italic>, <italic><tp:taxon-name><tp:taxon-name-part taxon-name-part-type="genus" reg="Megophrys">M.</tp:taxon-name-part><tp:taxon-name-part taxon-name-part-type="species" reg="insularis">insularis</tp:taxon-name-part></tp:taxon-name></italic>, <italic><tp:taxon-name><tp:taxon-name-part taxon-name-part-type="genus" reg="Megophrys">M.</tp:taxon-name-part><tp:taxon-name-part taxon-name-part-type="species" reg="jinggangensis">jinggangensis</tp:taxon-name-part></tp:taxon-name></italic>, <italic><tp:taxon-name><tp:taxon-name-part taxon-name-part-type="genus" reg="Megophrys">M.</tp:taxon-name-part><tp:taxon-name-part taxon-name-part-type="species" reg="kuatunensis">kuatunensis</tp:taxon-name-part></tp:taxon-name></italic>, <italic><tp:taxon-name><tp:taxon-name-part taxon-name-part-type="genus" reg="Megophrys">M.</tp:taxon-name-part><tp:taxon-name-part taxon-name-part-type="species" reg="lini">lini</tp:taxon-name-part></tp:taxon-name></italic>, <italic><tp:taxon-name><tp:taxon-name-part taxon-name-part-type="genus" reg="Megophrys">M.</tp:taxon-name-part><tp:taxon-name-part taxon-name-part-type="species" reg="lishuiensis">lishuiensis</tp:taxon-name-part></tp:taxon-name></italic>, <italic><tp:taxon-name><tp:taxon-name-part taxon-name-part-type="genus" reg="Megophrys">M.</tp:taxon-name-part><tp:taxon-name-part taxon-name-part-type="species" reg="obesa">obesa</tp:taxon-name-part></tp:taxon-name></italic> and <italic><tp:taxon-name><tp:taxon-name-part taxon-name-part-type="genus" reg="Megophrys">M.</tp:taxon-name-part><tp:taxon-name-part taxon-name-part-type="species" reg="ombrophila">ombrophila</tp:taxon-name-part></tp:taxon-name></italic>) by the following combination of characters: vomerine teeth absent (vs. present in <italic><tp:taxon-name><tp:taxon-name-part taxon-name-part-type="genus" reg="Megophrys">M.</tp:taxon-name-part><tp:taxon-name-part taxon-name-part-type="species" reg="insularis">insularis</tp:taxon-name-part></tp:taxon-name></italic> and <italic><tp:taxon-name><tp:taxon-name-part taxon-name-part-type="genus" reg="Megophrys">M.</tp:taxon-name-part><tp:taxon-name-part taxon-name-part-type="species" reg="jinggangensis">jinggangensis</tp:taxon-name-part></tp:taxon-name></italic>), tongue not notched posteriorly (vs. tongue notched in <italic><tp:taxon-name><tp:taxon-name-part taxon-name-part-type="genus" reg="Megophrys">M.</tp:taxon-name-part><tp:taxon-name-part taxon-name-part-type="species" reg="boettgeri">boettgeri</tp:taxon-name-part></tp:taxon-name></italic>, <italic><tp:taxon-name><tp:taxon-name-part taxon-name-part-type="genus" reg="Megophrys">M.</tp:taxon-name-part><tp:taxon-name-part taxon-name-part-type="species" reg="huangshanensis">huangshanensis</tp:taxon-name-part></tp:taxon-name></italic>, <italic><tp:taxon-name><tp:taxon-name-part taxon-name-part-type="genus" reg="Megophrys">M.</tp:taxon-name-part><tp:taxon-name-part taxon-name-part-type="species" reg="kuatunensis">kuatunensis</tp:taxon-name-part></tp:taxon-name></italic> and <italic><tp:taxon-name><tp:taxon-name-part taxon-name-part-type="genus" reg="Megophrys">M.</tp:taxon-name-part><tp:taxon-name-part taxon-name-part-type="species" reg="insularis">insularis</tp:taxon-name-part></tp:taxon-name></italic>), toes without lateral fringes (vs. laterals fringes on toes narrow in <italic><tp:taxon-name><tp:taxon-name-part taxon-name-part-type="genus" reg="Megophrys">M.</tp:taxon-name-part><tp:taxon-name-part taxon-name-part-type="species" reg="acuta">acuta</tp:taxon-name-part></tp:taxon-name></italic>, <italic><tp:taxon-name><tp:taxon-name-part taxon-name-part-type="genus" reg="Megophrys">M.</tp:taxon-name-part><tp:taxon-name-part taxon-name-part-type="species" reg="kuatunensis">kuatunensis</tp:taxon-name-part></tp:taxon-name></italic> and <italic><tp:taxon-name><tp:taxon-name-part taxon-name-part-type="genus" reg="Megophrys">M.</tp:taxon-name-part><tp:taxon-name-part taxon-name-part-type="species" reg="jinggangensis">jinggangensis</tp:taxon-name-part></tp:taxon-name></italic>; wide in <italic><tp:taxon-name><tp:taxon-name-part taxon-name-part-type="genus" reg="Megophrys">M.</tp:taxon-name-part><tp:taxon-name-part taxon-name-part-type="species" reg="boettgeri">boettgeri</tp:taxon-name-part></tp:taxon-name></italic>, <italic><tp:taxon-name><tp:taxon-name-part taxon-name-part-type="genus" reg="Megophrys">M.</tp:taxon-name-part><tp:taxon-name-part taxon-name-part-type="species" reg="cheni">cheni</tp:taxon-name-part></tp:taxon-name></italic> and <italic><tp:taxon-name><tp:taxon-name-part taxon-name-part-type="genus" reg="Megophrys">M.</tp:taxon-name-part><tp:taxon-name-part taxon-name-part-type="species" reg="lini">lini</tp:taxon-name-part></tp:taxon-name></italic>), toes with rudimentary webbing (vs. toes without webbing in <italic><tp:taxon-name><tp:taxon-name-part taxon-name-part-type="genus" reg="Megophrys">M.</tp:taxon-name-part><tp:taxon-name-part taxon-name-part-type="species" reg="huangshanensis">huangshanensis</tp:taxon-name-part></tp:taxon-name></italic>, <italic><tp:taxon-name><tp:taxon-name-part taxon-name-part-type="genus" reg="Megophrys">M.</tp:taxon-name-part><tp:taxon-name-part taxon-name-part-type="species" reg="lishuiensis">lishuiensis</tp:taxon-name-part></tp:taxon-name></italic> and <italic><tp:taxon-name><tp:taxon-name-part taxon-name-part-type="genus" reg="Megophrys">M.</tp:taxon-name-part><tp:taxon-name-part taxon-name-part-type="species" reg="ombrophila">ombrophila</tp:taxon-name-part></tp:taxon-name></italic>), hindlimbs short, with heels not meeting when the flexed hindlimbs are held at right angles to the body axis (vs. hindlimbs comparatively longer, with heels overlapping in <italic><tp:taxon-name><tp:taxon-name-part taxon-name-part-type="genus" reg="Megophrys">M.</tp:taxon-name-part><tp:taxon-name-part taxon-name-part-type="species" reg="boettgeri">boettgeri</tp:taxon-name-part></tp:taxon-name></italic>, <italic><tp:taxon-name><tp:taxon-name-part taxon-name-part-type="genus" reg="Megophrys">M.</tp:taxon-name-part><tp:taxon-name-part taxon-name-part-type="species" reg="cheni">cheni</tp:taxon-name-part></tp:taxon-name></italic>, <italic><tp:taxon-name><tp:taxon-name-part taxon-name-part-type="genus" reg="Megophrys">M.</tp:taxon-name-part><tp:taxon-name-part taxon-name-part-type="species" reg="kuatunensis">kuatunensis</tp:taxon-name-part></tp:taxon-name></italic>, <italic><tp:taxon-name><tp:taxon-name-part taxon-name-part-type="genus" reg="Megophrys">M.</tp:taxon-name-part><tp:taxon-name-part taxon-name-part-type="species" reg="jinggangensis">jinggangensis</tp:taxon-name-part></tp:taxon-name></italic> and <italic>M .<tp:taxon-name><tp:taxon-name-part taxon-name-part-type="genus" reg="Megophrys"/><tp:taxon-name-part taxon-name-part-type="species" reg="lini">lini</tp:taxon-name-part></tp:taxon-name></italic>), relative finger lengths II &lt; I = IV &lt; III (vs. I &lt; II ≤ IV &lt; III in <italic><tp:taxon-name><tp:taxon-name-part taxon-name-part-type="genus" reg="Megophrys">M.</tp:taxon-name-part><tp:taxon-name-part taxon-name-part-type="species" reg="acuta">acuta</tp:taxon-name-part></tp:taxon-name></italic> and <italic><tp:taxon-name><tp:taxon-name-part taxon-name-part-type="genus" reg="Megophrys">M.</tp:taxon-name-part><tp:taxon-name-part taxon-name-part-type="species" reg="ombrophila">ombrophila</tp:taxon-name-part></tp:taxon-name></italic>; IV &lt; II &lt; I &lt; III in <italic><tp:taxon-name><tp:taxon-name-part taxon-name-part-type="genus" reg="Megophrys">M.</tp:taxon-name-part><tp:taxon-name-part taxon-name-part-type="species" reg="brachykolos">brachykolos</tp:taxon-name-part></tp:taxon-name></italic>; I &lt; II = IV &lt; III in <italic><tp:taxon-name><tp:taxon-name-part taxon-name-part-type="genus" reg="Megophrys">M.</tp:taxon-name-part><tp:taxon-name-part taxon-name-part-type="species" reg="lishuiensis">lishuiensis</tp:taxon-name-part></tp:taxon-name></italic>; I &lt; II ≤ IV &lt; III in <italic><tp:taxon-name><tp:taxon-name-part taxon-name-part-type="genus" reg="Megophrys">M.</tp:taxon-name-part><tp:taxon-name-part taxon-name-part-type="species" reg="obesa">obesa</tp:taxon-name-part></tp:taxon-name></italic>), males bearing nuptial pads with nuptial spines during breeding season (vs. nuptials absence in adult males of <italic><tp:taxon-name><tp:taxon-name-part taxon-name-part-type="genus" reg="Megophrys">M.</tp:taxon-name-part><tp:taxon-name-part taxon-name-part-type="species" reg="acuta">acuta</tp:taxon-name-part></tp:taxon-name></italic>), ventral surface with creamy white nebulous patches (vs. absence of such patched in <italic><tp:taxon-name><tp:taxon-name-part taxon-name-part-type="genus" reg="Megophrys">M.</tp:taxon-name-part><tp:taxon-name-part taxon-name-part-type="species" reg="brachykolos">brachykolos</tp:taxon-name-part></tp:taxon-name></italic> and <italic><tp:taxon-name><tp:taxon-name-part taxon-name-part-type="genus" reg="Megophrys">M.</tp:taxon-name-part><tp:taxon-name-part taxon-name-part-type="species" reg="obesa">obesa</tp:taxon-name-part></tp:taxon-name></italic>).</p><p><italic><tp:taxon-name><tp:taxon-name-part taxon-name-part-type="genus" reg="Megophrys">Megophrys</tp:taxon-name-part><tp:taxon-name-part taxon-name-part-type="species" reg="nanlingensis">nanlingensis</tp:taxon-name-part></tp:taxon-name></italic> sp. nov. differs from the remaining eight members of the <tp:taxon-name><tp:taxon-name-part taxon-name-part-type="genus" reg="Megophrys">Megophrys</tp:taxon-name-part><tp:taxon-name-part taxon-name-part-type="authority">s.l. allocated to the</tp:taxon-name-part><tp:taxon-name-part taxon-name-part-type="infraspecific-rank">subgenus</tp:taxon-name-part><tp:taxon-name-part taxon-name-part-type="subgenus" reg="Panophrys">Panophrys</tp:taxon-name-part></tp:taxon-name> which share a moderate or small body size, by a combination of following characters: horn-like tubercle small at edge of the upper eyelid (vs. horn-like tubercle indistinct or absent in <italic><tp:taxon-name><tp:taxon-name-part taxon-name-part-type="genus" reg="Megophrys">M.</tp:taxon-name-part><tp:taxon-name-part taxon-name-part-type="species" reg="binchuanensis">binchuanensis</tp:taxon-name-part></tp:taxon-name></italic>, <italic><tp:taxon-name><tp:taxon-name-part taxon-name-part-type="genus" reg="Megophrys">M.</tp:taxon-name-part><tp:taxon-name-part taxon-name-part-type="species" reg="minor">minor</tp:taxon-name-part></tp:taxon-name></italic>, <italic><tp:taxon-name><tp:taxon-name-part taxon-name-part-type="genus" reg="Megophrys">M.</tp:taxon-name-part><tp:taxon-name-part taxon-name-part-type="species" reg="wuliangshanensis">wuliangshanensis</tp:taxon-name-part></tp:taxon-name></italic> and <italic><tp:taxon-name><tp:taxon-name-part taxon-name-part-type="genus" reg="Megophrys">M.</tp:taxon-name-part><tp:taxon-name-part taxon-name-part-type="species" reg="wushanensis">wushanensis</tp:taxon-name-part></tp:taxon-name></italic>), absence of vomerine teeth (vs. present in <italic><tp:taxon-name><tp:taxon-name-part taxon-name-part-type="genus" reg="Megophrys">M.</tp:taxon-name-part><tp:taxon-name-part taxon-name-part-type="species" reg="daweimontis">daweimontis</tp:taxon-name-part></tp:taxon-name></italic>, <italic><tp:taxon-name><tp:taxon-name-part taxon-name-part-type="genus" reg="Megophrys">M.</tp:taxon-name-part><tp:taxon-name-part taxon-name-part-type="species" reg="fansipanensis">fansipanensis</tp:taxon-name-part></tp:taxon-name></italic> and <italic><tp:taxon-name><tp:taxon-name-part taxon-name-part-type="genus" reg="Megophrys">M.</tp:taxon-name-part><tp:taxon-name-part taxon-name-part-type="species" reg="rubrimera">rubrimera</tp:taxon-name-part></tp:taxon-name></italic>), tongue not notched posteriorly (vs. tongue notched in <italic><tp:taxon-name><tp:taxon-name-part taxon-name-part-type="genus" reg="Megophrys">M.</tp:taxon-name-part><tp:taxon-name-part taxon-name-part-type="species" reg="minor">minor</tp:taxon-name-part></tp:taxon-name></italic>, <italic><tp:taxon-name><tp:taxon-name-part taxon-name-part-type="genus" reg="Megophrys">M.</tp:taxon-name-part><tp:taxon-name-part taxon-name-part-type="species" reg="fansipanensis">fansipanensis</tp:taxon-name-part></tp:taxon-name></italic> and <italic><tp:taxon-name><tp:taxon-name-part taxon-name-part-type="genus" reg="Megophrys">M.</tp:taxon-name-part><tp:taxon-name-part taxon-name-part-type="species" reg="rubrimera">rubrimera</tp:taxon-name-part></tp:taxon-name></italic>), toes without lateral fringes (vs. lateral fringes wide in <italic><tp:taxon-name><tp:taxon-name-part taxon-name-part-type="genus" reg="Megophrys">M.</tp:taxon-name-part><tp:taxon-name-part taxon-name-part-type="species" reg="binchuanensis">binchuanensis</tp:taxon-name-part></tp:taxon-name></italic>, <italic><tp:taxon-name><tp:taxon-name-part taxon-name-part-type="genus" reg="Megophrys">M.</tp:taxon-name-part><tp:taxon-name-part taxon-name-part-type="species" reg="wushanensis">wushanensis</tp:taxon-name-part></tp:taxon-name></italic> (in males); narrow in <italic><tp:taxon-name><tp:taxon-name-part taxon-name-part-type="genus" reg="Megophrys">M.</tp:taxon-name-part><tp:taxon-name-part taxon-name-part-type="species" reg="rubrimera">rubrimera</tp:taxon-name-part></tp:taxon-name></italic>), toes with rudimentary webbing (vs. toes without webbing in <italic><tp:taxon-name><tp:taxon-name-part taxon-name-part-type="genus" reg="Megophrys">M.</tp:taxon-name-part><tp:taxon-name-part taxon-name-part-type="species" reg="daweimontis">daweimontis</tp:taxon-name-part></tp:taxon-name></italic>, <italic><tp:taxon-name><tp:taxon-name-part taxon-name-part-type="genus" reg="Megophrys">M.</tp:taxon-name-part><tp:taxon-name-part taxon-name-part-type="species" reg="fansipanensis">fansipanensis</tp:taxon-name-part></tp:taxon-name></italic>, <italic><tp:taxon-name><tp:taxon-name-part taxon-name-part-type="genus" reg="Megophrys">M.</tp:taxon-name-part><tp:taxon-name-part taxon-name-part-type="species" reg="rubrimera">rubrimera</tp:taxon-name-part></tp:taxon-name></italic> and <italic><tp:taxon-name><tp:taxon-name-part taxon-name-part-type="genus" reg="Megophrys">M.</tp:taxon-name-part><tp:taxon-name-part taxon-name-part-type="species" reg="wuliangshanensis">wuliangshanensis</tp:taxon-name-part></tp:taxon-name></italic>), heels not meeting when the flexed hindlimbs are held at right angles to the body axis (vs. heels overlapping in <italic><tp:taxon-name><tp:taxon-name-part taxon-name-part-type="genus" reg="Megophrys">M.</tp:taxon-name-part><tp:taxon-name-part taxon-name-part-type="species" reg="minor">minor</tp:taxon-name-part></tp:taxon-name></italic> and <italic><tp:taxon-name><tp:taxon-name-part taxon-name-part-type="genus" reg="Megophrys">M.</tp:taxon-name-part><tp:taxon-name-part taxon-name-part-type="species" reg="wuliangshanensis">wuliangshanensis</tp:taxon-name-part></tp:taxon-name></italic>), heels not meeting when the flexed hindlimbs are held at right angles <!--PageBreak   -->to the body axis (heels meeting in <italic><tp:taxon-name><tp:taxon-name-part taxon-name-part-type="genus" reg="Megophrys">M.</tp:taxon-name-part><tp:taxon-name-part taxon-name-part-type="species" reg="binchuanensis">binchuanensis</tp:taxon-name-part></tp:taxon-name></italic>; heels meeting or overlapping in <italic><tp:taxon-name><tp:taxon-name-part taxon-name-part-type="genus" reg="Megophrys">M.</tp:taxon-name-part><tp:taxon-name-part taxon-name-part-type="species" reg="minor">minor</tp:taxon-name-part></tp:taxon-name></italic> and <italic><tp:taxon-name><tp:taxon-name-part taxon-name-part-type="genus" reg="Megophrys">M.</tp:taxon-name-part><tp:taxon-name-part taxon-name-part-type="species" reg="wushanensis">wushanensis</tp:taxon-name-part></tp:taxon-name></italic>; heels overlapping in <italic><tp:taxon-name><tp:taxon-name-part taxon-name-part-type="genus" reg="Megophrys">M.</tp:taxon-name-part><tp:taxon-name-part taxon-name-part-type="species" reg="leishanensis">leishanensis</tp:taxon-name-part></tp:taxon-name></italic>, and <italic><tp:taxon-name><tp:taxon-name-part taxon-name-part-type="genus" reg="Megophrys">M.</tp:taxon-name-part><tp:taxon-name-part taxon-name-part-type="species" reg="wuliangshanensis">wuliangshanensis</tp:taxon-name-part></tp:taxon-name></italic>).</p><p><italic><tp:taxon-name><tp:taxon-name-part taxon-name-part-type="genus" reg="Megophrys">Megophrys</tp:taxon-name-part><tp:taxon-name-part taxon-name-part-type="species" reg="wugongensis">wugongensis</tp:taxon-name-part></tp:taxon-name></italic> sp. nov. further differs from <italic><tp:taxon-name><tp:taxon-name-part taxon-name-part-type="genus" reg="Megophrys">M.</tp:taxon-name-part><tp:taxon-name-part taxon-name-part-type="species" reg="feii">feii</tp:taxon-name-part></tp:taxon-name></italic>, for which molecular data are lacking and cannot be allocated to any subgenus base on morphology only <!--PageBreak   -->(<xref ref-type="bibr" rid="B41">Yang et al. 2018</xref>) by the larger body size, <abbrev xmlns:xlink="http://www.w3.org/1999/xlink" xlink:title="snout‒vent length" id="ABBRID0E56DM" xlink:type="simple">SVL</abbrev> 31.0–34.1 mm in males and 38.5–42.8 mm in females (VS. 24.3–25.1 mm in males, 28.2–28.9 mm in females), presence of nuptial pad with nuptial spines in males during breeding season (vs. absent), absence of lateral fringes on toes (vs. moderate or wide).</p></tp:treatment-sec><tp:treatment-sec sec-type="description" id="SECID0ECAEM"><title>Description of holotype.</title><p>Adult male. Habitus small, <abbrev xmlns:xlink="http://www.w3.org/1999/xlink" xlink:title="snout‒vent length" id="ABBRID0EIAEM" xlink:type="simple">SVL</abbrev> 31.0 mm; head width slightly larger than head length, <abbrev xmlns:xlink="http://www.w3.org/1999/xlink" xlink:title="head width" id="ABBRID0EMAEM" xlink:type="simple">HDW</abbrev>/HWL 1.03; snout rounded in dorsal view, tip of snout slightly sharpened, sloping backward to mouth in profile, protruding well beyond margin of lower jaw; top of head flat; eye large, <abbrev xmlns:xlink="http://www.w3.org/1999/xlink" xlink:title="eye diameter" id="ABBRID0EQAEM" xlink:type="simple">ED</abbrev>/<abbrev xmlns:xlink="http://www.w3.org/1999/xlink" xlink:title="head length" id="ABBRID0EUAEM" xlink:type="simple">HDL</abbrev> 0.41; nostril oblique ovoid; pupil vertical; canthus rostralis well developed; loreal region vertical; internasal distance slightly larger than interorbital distance; tympanum distinct, moderate-sized, <abbrev xmlns:xlink="http://www.w3.org/1999/xlink" xlink:title="tympanum diameter" id="ABBRID0EYAEM" xlink:type="simple">TD</abbrev>/<abbrev xmlns:xlink="http://www.w3.org/1999/xlink" xlink:title="eye diameter" id="ABBRID0E3AEM" xlink:type="simple">ED</abbrev> 0.47; large ovoid choanae at the base of the maxilla; weak vomerine ridge present, vomerine teeth absent; margin of tongue not notched posteriorly; internal vocal slits present near the rear of the lower mandible.</p><p><abbrev xmlns:xlink="http://www.w3.org/1999/xlink" xlink:title="radioulna length" id="ABBRID0ECBEM" xlink:type="simple">RAD</abbrev>/<abbrev xmlns:xlink="http://www.w3.org/1999/xlink" xlink:title="snout‒vent length" id="ABBRID0EGBEM" xlink:type="simple">SVL</abbrev> 0.24, <abbrev xmlns:xlink="http://www.w3.org/1999/xlink" xlink:title="hand length" id="ABBRID0EKBEM" xlink:type="simple">HND</abbrev>/<abbrev xmlns:xlink="http://www.w3.org/1999/xlink" xlink:title="snout‒vent length" id="ABBRID0EOBEM" xlink:type="simple">SVL</abbrev> 0.22; absence of lateral fringes and webbing on fingers, relative finger lengths II &lt; I = IV &lt; III; tip of finger rounded, slightly swollen; presence of a distinct subarticular tubercle on the base of each finger; outer metacarpal tubercles indistinct, inner metacarpal tubercles distinct and observably enlarged. Hindlimbs short, tibio-tarsal articulation reaching forward the posterior corner of eye when hindlimb is stretched along the side of the body; heels not meeting when the flexed hindlimbs are held at right angles to the body axis; <abbrev xmlns:xlink="http://www.w3.org/1999/xlink" xlink:title="tibia length" id="ABBRID0ESBEM" xlink:type="simple">TIB</abbrev>/<abbrev xmlns:xlink="http://www.w3.org/1999/xlink" xlink:title="snout‒vent length" id="ABBRID0EWBEM" xlink:type="simple">SVL</abbrev> 0.43 and <abbrev xmlns:xlink="http://www.w3.org/1999/xlink" xlink:title="foot length" id="ABBRID0E1BEM" xlink:type="simple">FTL</abbrev>/<abbrev xmlns:xlink="http://www.w3.org/1999/xlink" xlink:title="snout‒vent length" id="ABBRID0E5BEM" xlink:type="simple">SVL</abbrev> 0.61; relative toe lengths I &lt; II &lt; V &lt; III &lt; IV; tips of toes round and slightly dilated; presence of rudimentary webbing on toes but absence of lateral fringes and tarsal folds; presence of a subarticular tubercle only at the bases of each toes; presence of a long ovoid inner metatarsal tubercle and absence of outer metatarsal tubercle.</p><p>Dorsal skin texture rough with dense granules, some of which forming an X-shaped skin ridge on center of trunk; surface of flanks with large tubercles; presence of a small horn-like tubercle at the edge of eye lid; distinct supratympanic fold curving posteroventrally from posterior corner of eye to a level above insertion of arm; superior margin of tympanum in connect with supratympanic fold; ventral skin texture smooth with granules on the surface of abdomen; pectoral gland large, closer to axilla; single large femoral gland on rear of thigh.</p></tp:treatment-sec><tp:treatment-sec sec-type="description" id="SECID0EDCEM"><title>Measurements of holotype (in mm).</title><p><abbrev xmlns:xlink="http://www.w3.org/1999/xlink" xlink:title="snout‒vent length" id="ABBRID0EJCEM" xlink:type="simple">SVL</abbrev> 30.8, <abbrev xmlns:xlink="http://www.w3.org/1999/xlink" xlink:title="head length" id="ABBRID0ENCEM" xlink:type="simple">HDL</abbrev> 11.9, <abbrev xmlns:xlink="http://www.w3.org/1999/xlink" xlink:title="head width" id="ABBRID0ERCEM" xlink:type="simple">HDW</abbrev> 11.7, <abbrev xmlns:xlink="http://www.w3.org/1999/xlink" xlink:title="snout length" id="ABBRID0EVCEM" xlink:type="simple">SNT</abbrev> 3.5, <abbrev xmlns:xlink="http://www.w3.org/1999/xlink" xlink:title="internasal distance" id="ABBRID0EZCEM" xlink:type="simple">IND</abbrev> 3.0, <abbrev xmlns:xlink="http://www.w3.org/1999/xlink" xlink:title="interorbital distance" id="ABBRID0E4CEM" xlink:type="simple">IOD</abbrev> 2.8, <abbrev xmlns:xlink="http://www.w3.org/1999/xlink" xlink:title="eye diameter" id="ABBRID0EBDEM" xlink:type="simple">ED</abbrev> 3.5, <abbrev xmlns:xlink="http://www.w3.org/1999/xlink" xlink:title="tympanum diameter" id="ABBRID0EFDEM" xlink:type="simple">TD</abbrev> 1.8, <abbrev xmlns:xlink="http://www.w3.org/1999/xlink" xlink:title="tympanum–eye distance" id="ABBRID0EJDEM" xlink:type="simple">TED</abbrev> 1.7, <abbrev xmlns:xlink="http://www.w3.org/1999/xlink" xlink:title="hand length" id="ABBRID0ENDEM" xlink:type="simple">HND</abbrev> 8.5, <abbrev xmlns:xlink="http://www.w3.org/1999/xlink" xlink:title="radioulna length" id="ABBRID0ERDEM" xlink:type="simple">RAD</abbrev> 7.2, <abbrev xmlns:xlink="http://www.w3.org/1999/xlink" xlink:title="foot length" id="ABBRID0EVDEM" xlink:type="simple">FTL</abbrev> 21.8, <abbrev xmlns:xlink="http://www.w3.org/1999/xlink" xlink:title="tibia length" id="ABBRID0EZDEM" xlink:type="simple">TIB</abbrev> 15.1</p></tp:treatment-sec><tp:treatment-sec sec-type="Coloration of holotype in life" id="SECID0E4DEM"><title>Coloration of holotype in life.</title><p>(Fig. <xref ref-type="fig" rid="F9">9A–C</xref>) Dorsal surface reddish brown, with a distinct and dark triangular marking with yellow edges between eyes. Hindlimb with broad black transverse bands. A dark brown vertical band below the eye. Canthus rostralis and supratympanic fold white. Horn-like tubercle at the edge of the upper eyelid yellow. Surface of throat and chest dark brown, with scarlet marbling, posterior region of abdomen white. Ventral surface of limbs brown with white spots and patches. Ventral surface of hand and foot brown, inner and outer metatarsal tubercles and inner metacarpal tubercle pink. Pectoral and femoral glands white. Iris reddish brown.</p><fig id="F9" position="float" orientation="portrait"><label>Figure 9.</label><caption><p><italic><tp:taxon-name><tp:taxon-name-part taxon-name-part-type="genus" reg="Megophrys">Megophrys</tp:taxon-name-part><tp:taxon-name-part taxon-name-part-type="species" reg="wugongensis">wugongensis</tp:taxon-name-part></tp:taxon-name></italic> sp. nov. in life: <bold>A–C</bold><named-content xmlns:xlink="http://www.w3.org/1999/xlink" content-type="dwc:institutional_code" xlink:type="simple">SYS</named-content> a002625, male holotype <bold>D</bold><named-content xmlns:xlink="http://www.w3.org/1999/xlink" content-type="dwc:institutional_code" xlink:type="simple">SYS</named-content> a002610, female paratype <bold>E, F</bold><named-content xmlns:xlink="http://www.w3.org/1999/xlink" content-type="dwc:institutional_code" xlink:type="simple">SYS</named-content> a002611, female paratype.</p></caption><graphic xmlns:xlink="http://www.w3.org/1999/xlink" xlink:href="zookeys-851-113-g009.jpg" position="float" orientation="portrait" xlink:type="simple" id="oo_305783.jpg"/></fig></tp:treatment-sec><tp:treatment-sec sec-type="Coloration of holotype in preservative" id="SECID0ERFEM"><title>Coloration of holotype in preservative.</title><p>Dorsum dark brown, markings on dorsal surface became indistinct, transverse bands on limbs became dark grey and became more <!--PageBreak   -->distinct. Surface of throat and chest light brown, posterior region of abdomen light yellow, ventral surface of limbs light brown, inner and outer metatarsal tubercles and inner metacarpal tubercle light yellow, all marbling, colored spots and patches absent.</p></tp:treatment-sec><tp:treatment-sec sec-type="variation" id="SECID0EZFEM"><title>Variation.</title><p>Measurement data of type series are listed in Table <xref ref-type="table" rid="T8">8</xref>.</p><p>All paratypes are very similar to holotype in morphology and color pattern. However, dorsal surface yellowish brown in female paratypes <named-content xmlns:xlink="http://www.w3.org/1999/xlink" content-type="dwc:institutional_code" xlink:type="simple">SYS</named-content> a004798, 4801, 4804, markings on dorsal skin indistinct in male paratypes <named-content xmlns:xlink="http://www.w3.org/1999/xlink" content-type="dwc:institutional_code" xlink:type="simple">SYS</named-content> a004777/CIB110011 and <named-content xmlns:xlink="http://www.w3.org/1999/xlink" content-type="dwc:institutional_code" xlink:type="simple">SYS</named-content> a004796, and female paratypes <named-content xmlns:xlink="http://www.w3.org/1999/xlink" content-type="dwc:institutional_code" xlink:type="simple">SYS</named-content> a002610 (Fig. <xref ref-type="fig" rid="F9">9D</xref>), 4797, 4799, presence of a rectangle marking on central back of trunk in the female paratype <named-content xmlns:xlink="http://www.w3.org/1999/xlink" content-type="dwc:institutional_code" xlink:type="simple">SYS</named-content> a002611 (Fig. <xref ref-type="fig" rid="F9">9E–F</xref>).</p><table-wrap id="T8" position="float" orientation="portrait"><label>Table 8.</label><caption><p>Measurements (in mm; minimum-maximum, mean ± SD) of the type series of <italic><tp:taxon-name><tp:taxon-name-part taxon-name-part-type="genus" reg="Megophrys">Megophrys</tp:taxon-name-part><tp:taxon-name-part taxon-name-part-type="species" reg="wugongensis">wugongensis</tp:taxon-name-part></tp:taxon-name></italic> sp. nov.</p></caption><table id="TID0EHBAM" rules="all"><tbody><tr><th rowspan="2" colspan="1">Species</th><th rowspan="1" colspan="2"><italic><tp:taxon-name><tp:taxon-name-part taxon-name-part-type="genus" reg="Megophrys">Megophrys</tp:taxon-name-part><tp:taxon-name-part taxon-name-part-type="species" reg="wugongensis">wugongensis</tp:taxon-name-part></tp:taxon-name></italic> sp. nov.</th></tr><tr><th rowspan="1" colspan="1">Males (n = 4)</th><th rowspan="1" colspan="1">Females (n = 9)</th></tr><tr><td rowspan="1" colspan="1">
                    <abbrev xmlns:xlink="http://www.w3.org/1999/xlink" xlink:title="snout‒vent length" id="ABBRID0EYIEM" xlink:type="simple">SVL</abbrev>
                  </td><td rowspan="1" colspan="1">31.0–34.1 (32.4 ± 1.3)</td><td rowspan="1" colspan="1">38.5–42.8 (40.8 ± 1.3)</td></tr><tr><td rowspan="1" colspan="1">
                    <abbrev xmlns:xlink="http://www.w3.org/1999/xlink" xlink:title="head length" id="ABBRID0EHJEM" xlink:type="simple">HDL</abbrev>
                  </td><td rowspan="1" colspan="1">10.2–11.2 (10.7 ± 0.4)</td><td rowspan="1" colspan="1">11.8–13.2 (12.6 ± 0.4)</td></tr><tr><td rowspan="1" colspan="1">
                    <abbrev xmlns:xlink="http://www.w3.org/1999/xlink" xlink:title="head width" id="ABBRID0EWJEM" xlink:type="simple">HDW</abbrev>
                  </td><td rowspan="1" colspan="1">10.4–11.9 (11.0 ± 0.6)</td><td rowspan="1" colspan="1">12.6–13.9 (13.4 ± 0.4)</td></tr><tr><td rowspan="1" colspan="1">
                    <abbrev xmlns:xlink="http://www.w3.org/1999/xlink" xlink:title="snout length" id="ABBRID0EFKEM" xlink:type="simple">SNT</abbrev>
                  </td><td rowspan="1" colspan="1">3.4–3.9 (3.8 ± 0.2)</td><td rowspan="1" colspan="1">4.2–4.8 (4.6 ± 0.2)</td></tr><tr><td rowspan="1" colspan="1">
                    <abbrev xmlns:xlink="http://www.w3.org/1999/xlink" xlink:title="internasal distance" id="ABBRID0EUKEM" xlink:type="simple">IND</abbrev>
                  </td><td rowspan="1" colspan="1">3.6–3.7 (3.7 ± 0.1)</td><td rowspan="1" colspan="1">3.6–4.2 (4.0 ± 0.2)</td></tr><tr><td rowspan="1" colspan="1">
                    <abbrev xmlns:xlink="http://www.w3.org/1999/xlink" xlink:title="interorbital distance" id="ABBRID0EDLEM" xlink:type="simple">IOD</abbrev>
                  </td><td rowspan="1" colspan="1">3.1–3.4 (3.2 ± 0.1)</td><td rowspan="1" colspan="1">3.6–3.8 (3.7 ± 0.1)</td></tr><tr><td rowspan="1" colspan="1">
                    <abbrev xmlns:xlink="http://www.w3.org/1999/xlink" xlink:title="eye diameter" id="ABBRID0ESLEM" xlink:type="simple">ED</abbrev>
                  </td><td rowspan="1" colspan="1">4.1–4.4 (4.3 ± 0.1)</td><td rowspan="1" colspan="1">4.1–5.1 (4.4 ± 0.3)</td></tr><tr><td rowspan="1" colspan="1">
                    <abbrev xmlns:xlink="http://www.w3.org/1999/xlink" xlink:title="tympanum diameter" id="ABBRID0EBMEM" xlink:type="simple">TD</abbrev>
                  </td><td rowspan="1" colspan="1">2.0–2.2 (2.1 ± 0.1)</td><td rowspan="1" colspan="1">2.1–2.3 (2.2 ± 0.1)</td></tr><tr><td rowspan="1" colspan="1">
                    <abbrev xmlns:xlink="http://www.w3.org/1999/xlink" xlink:title="tympanum–eye distance" id="ABBRID0EQMEM" xlink:type="simple">TED</abbrev>
                  </td><td rowspan="1" colspan="1">1.7–2.2 (1.9 ± 0.2)</td><td rowspan="1" colspan="1">2.1–2.6 (2.4 ± 0.2)</td></tr><tr><td rowspan="1" colspan="1">
                    <abbrev xmlns:xlink="http://www.w3.org/1999/xlink" xlink:title="hand length" id="ABBRID0E6MEM" xlink:type="simple">HND</abbrev>
                  </td><td rowspan="1" colspan="1">6.5–7.3 (7.0 ± 0.3)</td><td rowspan="1" colspan="1">8.2–9.7 (8.7 ± 0.5)</td></tr><tr><td rowspan="1" colspan="1">
                    <abbrev xmlns:xlink="http://www.w3.org/1999/xlink" xlink:title="radioulna length" id="ABBRID0EONEM" xlink:type="simple">RAD</abbrev>
                  </td><td rowspan="1" colspan="1">6.7–7.8 (7.4 ± 0.5)</td><td rowspan="1" colspan="1">8.1–9.8 (8.9 ± 0.6)</td></tr><tr><td rowspan="1" colspan="1">
                    <abbrev xmlns:xlink="http://www.w3.org/1999/xlink" xlink:title="foot length" id="ABBRID0E4NEM" xlink:type="simple">FTL</abbrev>
                  </td><td rowspan="1" colspan="1">17.8–20.9 (19.2 ± 1.3)</td><td rowspan="1" colspan="1">21.8–25.0 (23.3 ± 1.1)</td></tr><tr><td rowspan="1" colspan="1">
                    <abbrev xmlns:xlink="http://www.w3.org/1999/xlink" xlink:title="tibia length" id="ABBRID0EMOEM" xlink:type="simple">TIB</abbrev>
                  </td><td rowspan="1" colspan="1">12.4–14.3 (13.3 ± 0.8)</td><td rowspan="1" colspan="1">15.0–17.9 (16.0 ± 0.9)</td></tr><tr><td rowspan="1" colspan="1"><abbrev xmlns:xlink="http://www.w3.org/1999/xlink" xlink:title="head length" id="ABBRID0E2OEM" xlink:type="simple">HDL</abbrev>/<abbrev xmlns:xlink="http://www.w3.org/1999/xlink" xlink:title="snout‒vent length" id="ABBRID0E6OEM" xlink:type="simple">SVL</abbrev></td><td rowspan="1" colspan="1">0.31–0.34 (0.33 ± 0.01)</td><td rowspan="1" colspan="1">0.30–0.33 (0.31 ± 0.01)</td></tr><tr><td rowspan="1" colspan="1"><abbrev xmlns:xlink="http://www.w3.org/1999/xlink" xlink:title="head width" id="ABBRID0ENPEM" xlink:type="simple">HDW</abbrev>/<abbrev xmlns:xlink="http://www.w3.org/1999/xlink" xlink:title="snout‒vent length" id="ABBRID0ERPEM" xlink:type="simple">SVL</abbrev></td><td rowspan="1" colspan="1">0.32–0.36 (0.34 ± 0.02)</td><td rowspan="1" colspan="1">0.32–0.35 (0.33 ± 0.01)</td></tr><tr><td rowspan="1" colspan="1"><abbrev xmlns:xlink="http://www.w3.org/1999/xlink" xlink:title="head width" id="ABBRID0E6PEM" xlink:type="simple">HDW</abbrev>/<abbrev xmlns:xlink="http://www.w3.org/1999/xlink" xlink:title="head length" id="ABBRID0EDQEM" xlink:type="simple">HDL</abbrev></td><td rowspan="1" colspan="1">1.01–1.06 (1.03 ± 0.02)</td><td rowspan="1" colspan="1">1.03–1.08 (1.06 ± 0.02)</td></tr><tr><td rowspan="1" colspan="1"><abbrev xmlns:xlink="http://www.w3.org/1999/xlink" xlink:title="snout length" id="ABBRID0ERQEM" xlink:type="simple">SNT</abbrev>/<abbrev xmlns:xlink="http://www.w3.org/1999/xlink" xlink:title="head length" id="ABBRID0EVQEM" xlink:type="simple">HDL</abbrev></td><td rowspan="1" colspan="1">0.32–0.37 (0.35 ± 0.02)</td><td rowspan="1" colspan="1">0.33–0.40 (0.36 ± 0.02)</td></tr><tr><td rowspan="1" colspan="1"><abbrev xmlns:xlink="http://www.w3.org/1999/xlink" xlink:title="snout length" id="ABBRID0EDREM" xlink:type="simple">SNT</abbrev>/<abbrev xmlns:xlink="http://www.w3.org/1999/xlink" xlink:title="snout‒vent length" id="ABBRID0EHREM" xlink:type="simple">SVL</abbrev></td><td rowspan="1" colspan="1">0.11–0.12 (0.12)</td><td rowspan="1" colspan="1">0.11–0.12 (0.11 ± 0.01)</td></tr><tr><td rowspan="1" colspan="1"><abbrev xmlns:xlink="http://www.w3.org/1999/xlink" xlink:title="internasal distance" id="ABBRID0EVREM" xlink:type="simple">IND</abbrev>/<abbrev xmlns:xlink="http://www.w3.org/1999/xlink" xlink:title="head width" id="ABBRID0EZREM" xlink:type="simple">HDW</abbrev></td><td rowspan="1" colspan="1">0.31–0.35 (0.33 ± 0.02)</td><td rowspan="1" colspan="1">0.27–0.32 (0.30 ± 0.02)</td></tr><tr><td rowspan="1" colspan="1"><abbrev xmlns:xlink="http://www.w3.org/1999/xlink" xlink:title="interorbital distance" id="ABBRID0EHSEM" xlink:type="simple">IOD</abbrev>/<abbrev xmlns:xlink="http://www.w3.org/1999/xlink" xlink:title="head width" id="ABBRID0ELSEM" xlink:type="simple">HDW</abbrev></td><td rowspan="1" colspan="1">0.27–0.31 (0.29 ± 0.02)</td><td rowspan="1" colspan="1">0.27–0.30 (0.28 ± 0.01)</td></tr><tr><td rowspan="1" colspan="1"><abbrev xmlns:xlink="http://www.w3.org/1999/xlink" xlink:title="eye diameter" id="ABBRID0EZSEM" xlink:type="simple">ED</abbrev>/<abbrev xmlns:xlink="http://www.w3.org/1999/xlink" xlink:title="head length" id="ABBRID0E4SEM" xlink:type="simple">HDL</abbrev></td><td rowspan="1" colspan="1">0.37–0.41 (0.40 ± 0.02)</td><td rowspan="1" colspan="1">0.31–0.40 (0.35 ± 0.03)</td></tr><tr><td rowspan="1" colspan="1"><abbrev xmlns:xlink="http://www.w3.org/1999/xlink" xlink:title="eye diameter" id="ABBRID0ELTEM" xlink:type="simple">ED</abbrev>/<abbrev xmlns:xlink="http://www.w3.org/1999/xlink" xlink:title="snout‒vent length" id="ABBRID0EPTEM" xlink:type="simple">SVL</abbrev></td><td rowspan="1" colspan="1">0.13–0.14 (0.13 ± 0.01)</td><td rowspan="1" colspan="1">0.10–0.13 (0.11 ± 0.01)</td></tr><tr><td rowspan="1" colspan="1"><abbrev xmlns:xlink="http://www.w3.org/1999/xlink" xlink:title="tympanum diameter" id="ABBRID0E4TEM" xlink:type="simple">TD</abbrev>/<abbrev xmlns:xlink="http://www.w3.org/1999/xlink" xlink:title="eye diameter" id="ABBRID0EBUEM" xlink:type="simple">ED</abbrev></td><td rowspan="1" colspan="1">0.47–0.52 (0.49 ± 0.02)</td><td rowspan="1" colspan="1">0.45–0.53 (0.51 ± 0.03)</td></tr><tr><td rowspan="1" colspan="1"><abbrev xmlns:xlink="http://www.w3.org/1999/xlink" xlink:title="tympanum–eye distance" id="ABBRID0EPUEM" xlink:type="simple">TED</abbrev>/<abbrev xmlns:xlink="http://www.w3.org/1999/xlink" xlink:title="tympanum diameter" id="ABBRID0ETUEM" xlink:type="simple">TD</abbrev></td><td rowspan="1" colspan="1">0.85–1.10 (0.92 ± 0.12)</td><td rowspan="1" colspan="1">0.91–1.14 (1.09 ± 0.07)</td></tr><tr><td rowspan="1" colspan="1"><abbrev xmlns:xlink="http://www.w3.org/1999/xlink" xlink:title="hand length" id="ABBRID0EBVEM" xlink:type="simple">HND</abbrev>/<abbrev xmlns:xlink="http://www.w3.org/1999/xlink" xlink:title="snout‒vent length" id="ABBRID0EFVEM" xlink:type="simple">SVL</abbrev></td><td rowspan="1" colspan="1">0.20–0.22 (0.21 ± 0.01)</td><td rowspan="1" colspan="1">0.20–0.23 (0.21 ± 0.01)</td></tr><tr><td rowspan="1" colspan="1"><abbrev xmlns:xlink="http://www.w3.org/1999/xlink" xlink:title="radioulna length" id="ABBRID0ETVEM" xlink:type="simple">RAD</abbrev>/<abbrev xmlns:xlink="http://www.w3.org/1999/xlink" xlink:title="snout‒vent length" id="ABBRID0EXVEM" xlink:type="simple">SVL</abbrev></td><td rowspan="1" colspan="1">0.21–0.24 (0.23 ± 0.02)</td><td rowspan="1" colspan="1">0.20–0.25 (0.22 ± 0.02)</td></tr><tr><td rowspan="1" colspan="1"><abbrev xmlns:xlink="http://www.w3.org/1999/xlink" xlink:title="tibia length" id="ABBRID0EFWEM" xlink:type="simple">TIB</abbrev>/<abbrev xmlns:xlink="http://www.w3.org/1999/xlink" xlink:title="snout‒vent length" id="ABBRID0EJWEM" xlink:type="simple">SVL</abbrev></td><td rowspan="1" colspan="1">0.39–0.44 (0.41 ± 0.02)</td><td rowspan="1" colspan="1">0.37–0.44 (0.39 ± 0.02)</td></tr><tr><td rowspan="1" colspan="1"><abbrev xmlns:xlink="http://www.w3.org/1999/xlink" xlink:title="foot length" id="ABBRID0EXWEM" xlink:type="simple">FTL</abbrev>/<abbrev xmlns:xlink="http://www.w3.org/1999/xlink" xlink:title="snout‒vent length" id="ABBRID0E2WEM" xlink:type="simple">SVL</abbrev></td><td rowspan="1" colspan="1">0.56–0.64 (0.59 ± 0.04)</td><td rowspan="1" colspan="1">0.54–0.60 (0.57 ± 0.02)</td></tr></tbody></table></table-wrap></tp:treatment-sec><tp:treatment-sec sec-type="etymology" id="SECID0EEXEM"><title>Etymology.</title><p>The specific epithet “wugongensis” is in reference to the type locality of the new species in the Wugong Mountains. We propose the common English name “Wugongshan Horned Toad” and Chinese name “Wu Gong Shan Jiao Chan (武功山角蟾)”.</p></tp:treatment-sec><tp:treatment-sec sec-type="distribution" id="SECID0ETXEM"><title>Distribution and habits.</title><p>Currently, <italic><tp:taxon-name><tp:taxon-name-part taxon-name-part-type="genus" reg="Megophrys">Megophrys</tp:taxon-name-part><tp:taxon-name-part taxon-name-part-type="species" reg="wugongensis">wugongensis</tp:taxon-name-part></tp:taxon-name></italic> sp. nov. is known from the type locality, Yangshimu Scenic Area, Pingxiang City, Jiangxi Province at approximate 550 m a.s.l., Wugongshan Scenic Area, Ji’an City, Jiangxi Province at approximate <!--PageBreak   -->1050–1080 m a.s.l., all located in the Luoxiao Mountains in eastern China. All specimens were collected on leaf litter near a stream in the bamboo forest, males were not heard calling. In consideration of the invisible nuptial pad and nuptial spines in all male specimens and the undeveloped fallopian tubes in all female specimens, the breeding season of <italic><tp:taxon-name><tp:taxon-name-part taxon-name-part-type="genus" reg="Megophrys">M.</tp:taxon-name-part><tp:taxon-name-part taxon-name-part-type="species" reg="wugongensis">wugongensis</tp:taxon-name-part></tp:taxon-name></italic> sp. nov. still remains unknown. Tadpoles were not observed. <italic><tp:taxon-name><tp:taxon-name-part taxon-name-part-type="genus" reg="Megophrys">Megophrys</tp:taxon-name-part><tp:taxon-name-part taxon-name-part-type="species" reg="wugongensis">wugongensis</tp:taxon-name-part></tp:taxon-name></italic> sp. nov. is sympatric with <italic><tp:taxon-name><tp:taxon-name-part taxon-name-part-type="genus" reg="Megophrys">M.</tp:taxon-name-part><tp:taxon-name-part taxon-name-part-type="species" reg="jinggangensis">jinggangensis</tp:taxon-name-part></tp:taxon-name></italic> in all localities.</p></tp:treatment-sec><tp:treatment-sec><!--Section generated to contain objects referenced in tp:taxon-treatment.--><table-wrap id="T5" position="float" orientation="portrait"><label>Table 5.</label><caption><p>Diagnostic characters separating the seven new species described in this study from <italic><tp:taxon-name><tp:taxon-name-part taxon-name-part-type="genus" reg="Megophrys">Megophrys</tp:taxon-name-part><tp:taxon-name-part taxon-name-part-type="species" reg="feii">feii</tp:taxon-name-part></tp:taxon-name></italic> (incertae sedis) and 33 recognizing species of the <tp:taxon-name><tp:taxon-name-part taxon-name-part-type="genus" reg="Megophrys">Megophrys</tp:taxon-name-part><tp:taxon-name-part taxon-name-part-type="authority">s.l. allocated to the</tp:taxon-name-part><tp:taxon-name-part taxon-name-part-type="infraspecific-rank">subgenus</tp:taxon-name-part><tp:taxon-name-part taxon-name-part-type="subgenus" reg="Panophrys">Panophrys</tp:taxon-name-part></tp:taxon-name>.</p></caption><table id="TID0EKEFK" rules="all"><tbody><tr><th rowspan="2" colspan="1">Species</th><th rowspan="1" colspan="2">
                    <abbrev xmlns:xlink="http://www.w3.org/1999/xlink" xlink:title="snout‒vent length" id="ABBRID0EKMDK" xlink:type="simple">SVL</abbrev>
                  </th><th rowspan="2" colspan="1">Horn-like tubercle at edge of upper eyelid<sup>1</sup></th><th rowspan="2" colspan="1">Vomerine teeth<sup>2</sup></th><th rowspan="2" colspan="1">Tongue<sup>3</sup></th><th rowspan="2" colspan="1">Lateral fringes on toes<sup>4</sup></th><th rowspan="2" colspan="1">Toes<sup>5</sup></th><th rowspan="2" colspan="1"><abbrev xmlns:xlink="http://www.w3.org/1999/xlink" xlink:title="tympanum diameter" id="ABBRID0ELNDK" xlink:type="simple">TD</abbrev>/<abbrev xmlns:xlink="http://www.w3.org/1999/xlink" xlink:title="eye diameter" id="ABBRID0EPNDK" xlink:type="simple">ED</abbrev></th><th rowspan="2" colspan="1"><abbrev xmlns:xlink="http://www.w3.org/1999/xlink" xlink:title="tibia length" id="ABBRID0EWNDK" xlink:type="simple">TIB</abbrev>/<abbrev xmlns:xlink="http://www.w3.org/1999/xlink" xlink:title="snout‒vent length" id="ABBRID0E1NDK" xlink:type="simple">SVL</abbrev></th></tr><tr><th rowspan="1" colspan="1">males (N)</th><th rowspan="1" colspan="1">females (N)</th></tr><tr><td rowspan="1" colspan="1">
                    <bold><italic><tp:taxon-name>
                          <tp:taxon-name-part taxon-name-part-type="genus" reg="Megophrys">M.</tp:taxon-name-part>
                          <tp:taxon-name-part taxon-name-part-type="species" reg="dongguanensis">dongguanensis</tp:taxon-name-part>
                        </tp:taxon-name></italic></bold>
                  </td><td rowspan="1" colspan="1">30.2–39.3 (9)</td><td rowspan="1" colspan="1">/</td><td rowspan="1" colspan="1">+</td><td rowspan="1" colspan="1">+</td><td rowspan="1" colspan="1">‒</td><td rowspan="1" colspan="1">‒</td><td rowspan="1" colspan="1">+</td><td rowspan="1" colspan="1">0.42–0.60</td><td rowspan="1" colspan="1">0.41–0.46</td></tr><tr><td rowspan="1" colspan="1">
                    <bold><italic><tp:taxon-name>
                          <tp:taxon-name-part taxon-name-part-type="genus" reg="Megophrys">M.</tp:taxon-name-part>
                          <tp:taxon-name-part taxon-name-part-type="species" reg="nankunensis">nankunensis</tp:taxon-name-part>
                        </tp:taxon-name></italic></bold>
                  </td><td rowspan="1" colspan="1">29.9–34.9 (11)</td><td rowspan="1" colspan="1">39.4–41.9 (2)</td><td rowspan="1" colspan="1">+</td><td rowspan="1" colspan="1">+</td><td rowspan="1" colspan="1">‒</td><td rowspan="1" colspan="1">‒</td><td rowspan="1" colspan="1">+</td><td rowspan="1" colspan="1">0.43–0.61</td><td rowspan="1" colspan="1">0.35–0.42</td></tr><tr><td rowspan="1" colspan="1">
                    <bold><italic><tp:taxon-name>
                          <tp:taxon-name-part taxon-name-part-type="genus" reg="Megophrys">M.</tp:taxon-name-part>
                          <tp:taxon-name-part taxon-name-part-type="species" reg="jiulianensis">jiulianensis</tp:taxon-name-part>
                        </tp:taxon-name></italic></bold>
                  </td><td rowspan="1" colspan="1">30.4–33.9 (9)</td><td rowspan="1" colspan="1">34.1–37.5 (2)</td><td rowspan="1" colspan="1">+</td><td rowspan="1" colspan="1">+</td><td rowspan="1" colspan="1">+</td><td rowspan="1" colspan="1">‒</td><td rowspan="1" colspan="1">+</td><td rowspan="1" colspan="1">0.50–0.59</td><td rowspan="1" colspan="1">0.44–0.48</td></tr><tr><td rowspan="1" colspan="1">
                    <bold><italic><tp:taxon-name>
                          <tp:taxon-name-part taxon-name-part-type="genus" reg="Megophrys">M.</tp:taxon-name-part>
                          <tp:taxon-name-part taxon-name-part-type="species" reg="nanlingensis">nanlingensis</tp:taxon-name-part>
                        </tp:taxon-name></italic></bold>
                  </td><td rowspan="1" colspan="1">30.5–37.3 (10)</td><td rowspan="1" colspan="1">/</td><td rowspan="1" colspan="1">+</td><td rowspan="1" colspan="1">+</td><td rowspan="1" colspan="1">+</td><td rowspan="1" colspan="1">+</td><td rowspan="1" colspan="1">+</td><td rowspan="1" colspan="1">0.43–0.57</td><td rowspan="1" colspan="1">0.45–0.51</td></tr><tr><td rowspan="1" colspan="1">
                    <bold><italic><tp:taxon-name>
                          <tp:taxon-name-part taxon-name-part-type="genus" reg="Megophrys">M.</tp:taxon-name-part>
                          <tp:taxon-name-part taxon-name-part-type="species" reg="wugongensis">wugongensis</tp:taxon-name-part>
                        </tp:taxon-name></italic></bold>
                  </td><td rowspan="1" colspan="1">31.0–34.1 (4)</td><td rowspan="1" colspan="1">38.5–42.8 (9)</td><td rowspan="1" colspan="1">+</td><td rowspan="1" colspan="1">‒</td><td rowspan="1" colspan="1">‒</td><td rowspan="1" colspan="1">‒</td><td rowspan="1" colspan="1">+</td><td rowspan="1" colspan="1">0.45–0.53</td><td rowspan="1" colspan="1">0.37–0.44</td></tr><tr><td rowspan="1" colspan="1">
                    <bold><italic><tp:taxon-name>
                          <tp:taxon-name-part taxon-name-part-type="genus" reg="Megophrys">M.</tp:taxon-name-part>
                          <tp:taxon-name-part taxon-name-part-type="species" reg="mufumontana">mufumontana</tp:taxon-name-part>
                        </tp:taxon-name></italic></bold>
                  </td><td rowspan="1" colspan="1">30.1–30.8 (2)</td><td rowspan="1" colspan="1">36.3 (2)</td><td rowspan="1" colspan="1">+</td><td rowspan="1" colspan="1">‒</td><td rowspan="1" colspan="1">‒</td><td rowspan="1" colspan="1">+</td><td rowspan="1" colspan="1">+</td><td rowspan="1" colspan="1">0.51–0.58</td><td rowspan="1" colspan="1">0.47–0.53</td></tr><tr><td rowspan="1" colspan="1"><italic><tp:taxon-name><tp:taxon-name-part taxon-name-part-type="genus" reg="Megophrys">M.</tp:taxon-name-part><tp:taxon-name-part taxon-name-part-type="species" reg="acu">acu</tp:taxon-name-part></tp:taxon-name></italic>ta</td><td rowspan="1" colspan="1">27.1–33.0 (10)</td><td rowspan="1" colspan="1">28.1–33.6 (4)</td><td rowspan="1" colspan="1">++</td><td rowspan="1" colspan="1">‒</td><td rowspan="1" colspan="1">‒</td><td rowspan="1" colspan="1">+</td><td rowspan="1" colspan="1">+</td><td rowspan="1" colspan="1">0.57–0.71</td><td rowspan="1" colspan="1">0.38–0.45</td></tr><tr><td rowspan="1" colspan="1">
                    <italic><tp:taxon-name>
                        <tp:taxon-name-part taxon-name-part-type="genus" reg="Megophrys">M.</tp:taxon-name-part>
                        <tp:taxon-name-part taxon-name-part-type="species" reg="baolongensis">baolongensis</tp:taxon-name-part>
                      </tp:taxon-name></italic>
                  </td><td rowspan="1" colspan="1">42.0–45.0 (5)</td><td rowspan="1" colspan="1">/</td><td rowspan="1" colspan="1">+</td><td rowspan="1" colspan="1">‒</td><td rowspan="1" colspan="1">+</td><td rowspan="1" colspan="1">‒</td><td rowspan="1" colspan="1">‒</td><td rowspan="1" colspan="1">0.41</td><td rowspan="1" colspan="1">0.46</td></tr><tr><td rowspan="1" colspan="1">
                    <italic><tp:taxon-name>
                        <tp:taxon-name-part taxon-name-part-type="genus" reg="Megophrys">M.</tp:taxon-name-part>
                        <tp:taxon-name-part taxon-name-part-type="species" reg="binchuanensis">binchuanensis</tp:taxon-name-part>
                      </tp:taxon-name></italic>
                  </td><td rowspan="1" colspan="1">32.0–36.0 (4)</td><td rowspan="1" colspan="1">40.2–42.5 (2)</td><td rowspan="1" colspan="1">‒</td><td rowspan="1" colspan="1">‒</td><td rowspan="1" colspan="1">+ or ‒</td><td rowspan="1" colspan="1">++</td><td rowspan="1" colspan="1">+</td><td rowspan="1" colspan="1">0.33–0.50</td><td rowspan="1" colspan="1">0.46–0.48</td></tr><tr><td rowspan="1" colspan="1">
                    <italic><tp:taxon-name>
                        <tp:taxon-name-part taxon-name-part-type="genus" reg="Megophrys">M.</tp:taxon-name-part>
                        <tp:taxon-name-part taxon-name-part-type="species" reg="binlingensis">binlingensis</tp:taxon-name-part>
                      </tp:taxon-name></italic>
                  </td><td rowspan="1" colspan="1">45.1–51.0 (3)</td><td rowspan="1" colspan="1">/</td><td rowspan="1" colspan="1">‒</td><td rowspan="1" colspan="1">‒</td><td rowspan="1" colspan="1">+</td><td rowspan="1" colspan="1">/</td><td rowspan="1" colspan="1">+</td><td rowspan="1" colspan="1">0.47–0.52</td><td rowspan="1" colspan="1">0.52–0.53</td></tr><tr><td rowspan="1" colspan="1"><italic><tp:taxon-name><tp:taxon-name-part taxon-name-part-type="genus" reg="Megophrys">M.</tp:taxon-name-part><tp:taxon-name-part taxon-name-part-type="species" reg="boettger">boettger</tp:taxon-name-part></tp:taxon-name></italic>i</td><td rowspan="1" colspan="1">34.5–37.8 (20)</td><td rowspan="1" colspan="1">39.7–46.8 (10)</td><td rowspan="1" colspan="1">+</td><td rowspan="1" colspan="1">‒</td><td rowspan="1" colspan="1">+</td><td rowspan="1" colspan="1">++</td><td rowspan="1" colspan="1">+</td><td rowspan="1" colspan="1">0.40–0.67</td><td rowspan="1" colspan="1">0.45–0.49</td></tr><tr><td rowspan="1" colspan="1">
                    <italic><tp:taxon-name>
                        <tp:taxon-name-part taxon-name-part-type="genus" reg="Megophrys">M.</tp:taxon-name-part>
                        <tp:taxon-name-part taxon-name-part-type="species" reg="brachykolos">brachykolos</tp:taxon-name-part>
                      </tp:taxon-name></italic>
                  </td><td rowspan="1" colspan="1">33.7–39.3 (5)</td><td rowspan="1" colspan="1">33.9–45.9 (2)</td><td rowspan="1" colspan="1">+</td><td rowspan="1" colspan="1">‒</td><td rowspan="1" colspan="1">‒</td><td rowspan="1" colspan="1">‒</td><td rowspan="1" colspan="1">+</td><td rowspan="1" colspan="1">&gt; 0.50</td><td rowspan="1" colspan="1">0.37–0.42</td></tr><tr><td rowspan="1" colspan="1">
                    <italic><tp:taxon-name>
                        <tp:taxon-name-part taxon-name-part-type="genus" reg="Megophrys">M.</tp:taxon-name-part>
                        <tp:taxon-name-part taxon-name-part-type="species" reg="caudoprocta">caudoprocta</tp:taxon-name-part>
                      </tp:taxon-name></italic>
                  </td><td rowspan="1" colspan="1">81.3 (1)</td><td rowspan="1" colspan="1">/</td><td rowspan="1" colspan="1">++</td><td rowspan="1" colspan="1">+</td><td rowspan="1" colspan="1">‒</td><td rowspan="1" colspan="1">/</td><td rowspan="1" colspan="1">+</td><td rowspan="1" colspan="1">0.50</td><td rowspan="1" colspan="1">0.51</td></tr><tr><td rowspan="1" colspan="1">
                    <italic><tp:taxon-name>
                        <tp:taxon-name-part taxon-name-part-type="genus" reg="Megophrys">M.</tp:taxon-name-part>
                        <tp:taxon-name-part taxon-name-part-type="species" reg="cheni">cheni</tp:taxon-name-part>
                      </tp:taxon-name></italic>
                  </td><td rowspan="1" colspan="1">26.2–29.5 (15)</td><td rowspan="1" colspan="1">31.8–34.1 (3)</td><td rowspan="1" colspan="1">+</td><td rowspan="1" colspan="1">‒</td><td rowspan="1" colspan="1">++</td><td rowspan="1" colspan="1">++</td><td rowspan="1" colspan="1">+</td><td rowspan="1" colspan="1">0.41–0.54</td><td rowspan="1" colspan="1">0.50–0.54</td></tr><tr><td rowspan="1" colspan="1">
                    <italic><tp:taxon-name>
                        <tp:taxon-name-part taxon-name-part-type="genus" reg="Megophrys">M.</tp:taxon-name-part>
                        <tp:taxon-name-part taxon-name-part-type="species" reg="daweimontis">daweimontis</tp:taxon-name-part>
                      </tp:taxon-name></italic>
                  </td><td rowspan="1" colspan="1">34.0–37.0 (18)</td><td rowspan="1" colspan="1">40.0–46.0 (3)</td><td rowspan="1" colspan="1">+</td><td rowspan="1" colspan="1">+</td><td rowspan="1" colspan="1">/</td><td rowspan="1" colspan="1">‒</td><td rowspan="1" colspan="1">‒</td><td rowspan="1" colspan="1">/</td><td rowspan="1" colspan="1">0.54</td></tr><tr><td rowspan="1" colspan="1">
                    <italic><tp:taxon-name>
                        <tp:taxon-name-part taxon-name-part-type="genus" reg="Megophrys">M.</tp:taxon-name-part>
                        <tp:taxon-name-part taxon-name-part-type="species" reg="fansipanensis">fansipanensis</tp:taxon-name-part>
                      </tp:taxon-name></italic>
                  </td><td rowspan="1" colspan="1">30.9–44.3 (13)</td><td rowspan="1" colspan="1">41.7–42.5 (2)</td><td rowspan="1" colspan="1">+</td><td rowspan="1" colspan="1">+</td><td rowspan="1" colspan="1">+</td><td rowspan="1" colspan="1">‒</td><td rowspan="1" colspan="1">‒</td><td rowspan="1" colspan="1">0.53–0.80</td><td rowspan="1" colspan="1">0.49–0.59</td></tr><tr><td rowspan="1" colspan="1">
                    <italic><tp:taxon-name>
                        <tp:taxon-name-part taxon-name-part-type="genus" reg="Megophrys">M.</tp:taxon-name-part>
                        <tp:taxon-name-part taxon-name-part-type="species" reg="feii">feii</tp:taxon-name-part>
                      </tp:taxon-name></italic>
                  </td><td rowspan="1" colspan="1">24.3–25.1 (4)</td><td rowspan="1" colspan="1">28.2–28.9 (2)</td><td rowspan="1" colspan="1">+</td><td rowspan="1" colspan="1">‒</td><td rowspan="1" colspan="1">+</td><td rowspan="1" colspan="1">++</td><td rowspan="1" colspan="1">+</td><td rowspan="1" colspan="1">0.51–0.58</td><td rowspan="1" colspan="1">0.48–0.55</td></tr><tr><td rowspan="1" colspan="1">
                    <italic><tp:taxon-name>
                        <tp:taxon-name-part taxon-name-part-type="genus" reg="Megophrys">M.</tp:taxon-name-part>
                        <tp:taxon-name-part taxon-name-part-type="species" reg="hoanglienensis">hoanglienensis</tp:taxon-name-part>
                      </tp:taxon-name></italic>
                  </td><td rowspan="1" colspan="1">37.4–47.6 (11)</td><td rowspan="1" colspan="1">59.6 (1)</td><td rowspan="1" colspan="1">+</td><td rowspan="1" colspan="1">+</td><td rowspan="1" colspan="1">+</td><td rowspan="1" colspan="1">‒</td><td rowspan="1" colspan="1">‒</td><td rowspan="1" colspan="1">0.54–0.75</td><td rowspan="1" colspan="1">0.44–0.63</td></tr><tr><td rowspan="1" colspan="1"><italic><tp:taxon-name><tp:taxon-name-part taxon-name-part-type="genus" reg="Megophrys">M.</tp:taxon-name-part><tp:taxon-name-part taxon-name-part-type="species" reg="huangshanensi">huangshanensi</tp:taxon-name-part></tp:taxon-name></italic>s</td><td rowspan="1" colspan="1">36.0–41.6 (4)</td><td rowspan="1" colspan="1">44.2 (1)</td><td rowspan="1" colspan="1">+</td><td rowspan="1" colspan="1">‒</td><td rowspan="1" colspan="1">+</td><td rowspan="1" colspan="1">‒</td><td rowspan="1" colspan="1">‒</td><td rowspan="1" colspan="1">&lt;0.50</td><td rowspan="1" colspan="1">0.42–0.45</td></tr><tr><td rowspan="1" colspan="1">
                    <italic><tp:taxon-name>
                        <tp:taxon-name-part taxon-name-part-type="genus" reg="Megophrys">M.</tp:taxon-name-part>
                        <tp:taxon-name-part taxon-name-part-type="species" reg="insularis">insularis</tp:taxon-name-part>
                      </tp:taxon-name></italic>
                  </td><td rowspan="1" colspan="1">36.8–41.2 (5)</td><td rowspan="1" colspan="1">47.1 (1)</td><td rowspan="1" colspan="1">+</td><td rowspan="1" colspan="1">+</td><td rowspan="1" colspan="1">+</td><td rowspan="1" colspan="1">‒</td><td rowspan="1" colspan="1">+</td><td rowspan="1" colspan="1">0.46–0.57</td><td rowspan="1" colspan="1">0.40–0.43</td></tr><tr><td rowspan="1" colspan="1">
                    <italic><tp:taxon-name>
                        <tp:taxon-name-part taxon-name-part-type="genus" reg="Megophrys">M.</tp:taxon-name-part>
                        <tp:taxon-name-part taxon-name-part-type="species" reg="jingdongensis">jingdongensis</tp:taxon-name-part>
                      </tp:taxon-name></italic>
                  </td><td rowspan="1" colspan="1">53.0–56.5 (3)</td><td rowspan="1" colspan="1">63.5 (1)</td><td rowspan="1" colspan="1">+</td><td rowspan="1" colspan="1">+</td><td rowspan="1" colspan="1">+</td><td rowspan="1" colspan="1">++</td><td rowspan="1" colspan="1">+++</td><td rowspan="1" colspan="1">/</td><td rowspan="1" colspan="1">0.58–0.59</td></tr><tr><td rowspan="1" colspan="1">
                    <italic><tp:taxon-name>
                        <tp:taxon-name-part taxon-name-part-type="genus" reg="Megophrys">M.</tp:taxon-name-part>
                        <tp:taxon-name-part taxon-name-part-type="species" reg="jinggangensis">jinggangensis</tp:taxon-name-part>
                      </tp:taxon-name></italic>
                  </td><td rowspan="1" colspan="1">35.1–36.7 (2)</td><td rowspan="1" colspan="1">38.4–41.6 (3)</td><td rowspan="1" colspan="1">++</td><td rowspan="1" colspan="1">+</td><td rowspan="1" colspan="1">‒</td><td rowspan="1" colspan="1">+</td><td rowspan="1" colspan="1">+</td><td rowspan="1" colspan="1">0.73–0.88</td><td rowspan="1" colspan="1">0.47–0.50</td></tr><tr><td rowspan="1" colspan="1">
                    <italic><tp:taxon-name>
                        <tp:taxon-name-part taxon-name-part-type="genus" reg="Megophrys">M.</tp:taxon-name-part>
                        <tp:taxon-name-part taxon-name-part-type="species" reg="kuatunensis">kuatunensis</tp:taxon-name-part>
                      </tp:taxon-name></italic>
                  </td><td rowspan="1" colspan="1">26.2–29.6 (13)</td><td rowspan="1" colspan="1">37.4 (1)</td><td rowspan="1" colspan="1">+</td><td rowspan="1" colspan="1">‒</td><td rowspan="1" colspan="1">+</td><td rowspan="1" colspan="1">+</td><td rowspan="1" colspan="1">‒</td><td rowspan="1" colspan="1">0.44</td><td rowspan="1" colspan="1">0.38–0.48</td></tr><tr><td rowspan="1" colspan="1">
                    <italic><tp:taxon-name>
                        <tp:taxon-name-part taxon-name-part-type="genus" reg="Megophrys">M.</tp:taxon-name-part>
                        <tp:taxon-name-part taxon-name-part-type="species" reg="latidactyla">latidactyla</tp:taxon-name-part>
                      </tp:taxon-name></italic>
                  </td><td rowspan="1" colspan="1">38.9 (1)</td><td rowspan="1" colspan="1">/</td><td rowspan="1" colspan="1">++</td><td rowspan="1" colspan="1">+</td><td rowspan="1" colspan="1">‒</td><td rowspan="1" colspan="1">++</td><td rowspan="1" colspan="1">+</td><td rowspan="1" colspan="1">0.85</td><td rowspan="1" colspan="1">0.52</td></tr><tr><td rowspan="1" colspan="1">
                    <italic><tp:taxon-name>
                        <tp:taxon-name-part taxon-name-part-type="genus" reg="Megophrys">M.</tp:taxon-name-part>
                        <tp:taxon-name-part taxon-name-part-type="species" reg="leishanensis">leishanensis</tp:taxon-name-part>
                      </tp:taxon-name></italic>
                  </td><td rowspan="1" colspan="1">30.4–38.7 (10)</td><td rowspan="1" colspan="1">42.3 (2)</td><td rowspan="1" colspan="1">+</td><td rowspan="1" colspan="1">‒</td><td rowspan="1" colspan="1">‒</td><td rowspan="1" colspan="1">‒</td><td rowspan="1" colspan="1">+</td><td rowspan="1" colspan="1">/</td><td rowspan="1" colspan="1">/</td></tr><tr><td rowspan="1" colspan="1">
                    <italic><tp:taxon-name>
                        <tp:taxon-name-part taxon-name-part-type="genus" reg="Megophrys">M.</tp:taxon-name-part>
                        <tp:taxon-name-part taxon-name-part-type="species" reg="liboensis">liboensis</tp:taxon-name-part>
                      </tp:taxon-name></italic>
                  </td><td rowspan="1" colspan="1">34.7–67.7 (5)</td><td rowspan="1" colspan="1">60.8–70.6 (8)</td><td rowspan="1" colspan="1">+++</td><td rowspan="1" colspan="1">+</td><td rowspan="1" colspan="1">+</td><td rowspan="1" colspan="1">++</td><td rowspan="1" colspan="1">+</td><td rowspan="1" colspan="1">0.48–0.78</td><td rowspan="1" colspan="1">0.44–0.61</td></tr><tr><td rowspan="1" colspan="1">
                    <italic><tp:taxon-name>
                        <tp:taxon-name-part taxon-name-part-type="genus" reg="Megophrys">M.</tp:taxon-name-part>
                        <tp:taxon-name-part taxon-name-part-type="species" reg="lini">lini</tp:taxon-name-part>
                      </tp:taxon-name></italic>
                  </td><td rowspan="1" colspan="1">34.1–39.7 (20)</td><td rowspan="1" colspan="1">37.0–39.9 (4)</td><td rowspan="1" colspan="1">+</td><td rowspan="1" colspan="1">‒</td><td rowspan="1" colspan="1">‒</td><td rowspan="1" colspan="1">++</td><td rowspan="1" colspan="1">+</td><td rowspan="1" colspan="1">0.40–0.60</td><td rowspan="1" colspan="1">0.46–0.53</td></tr><tr><td rowspan="1" colspan="1">
                    <italic><tp:taxon-name>
                        <tp:taxon-name-part taxon-name-part-type="genus" reg="Megophrys">M.</tp:taxon-name-part>
                        <tp:taxon-name-part taxon-name-part-type="species" reg="lishuiensis">lishuiensis</tp:taxon-name-part>
                      </tp:taxon-name></italic>
                  </td><td rowspan="1" colspan="1">30.7–34.7 (13)</td><td rowspan="1" colspan="1">36.9–40.4 (3)</td><td rowspan="1" colspan="1">+</td><td rowspan="1" colspan="1">‒</td><td rowspan="1" colspan="1">‒</td><td rowspan="1" colspan="1">‒</td><td rowspan="1" colspan="1">‒</td><td rowspan="1" colspan="1">/</td><td rowspan="1" colspan="1">/</td></tr><tr><td rowspan="1" colspan="1"><italic><tp:taxon-name><tp:taxon-name-part taxon-name-part-type="genus" reg="Megophrys">M.</tp:taxon-name-part><tp:taxon-name-part taxon-name-part-type="species" reg="mino">mino</tp:taxon-name-part></tp:taxon-name></italic>r</td><td rowspan="1" colspan="1">34.5–41.2 (4)</td><td rowspan="1" colspan="1">/</td><td rowspan="1" colspan="1">‒</td><td rowspan="1" colspan="1">‒</td><td rowspan="1" colspan="1">+</td><td rowspan="1" colspan="1">‒</td><td rowspan="1" colspan="1">+</td><td rowspan="1" colspan="1">0.8–0.83</td><td rowspan="1" colspan="1">0.46–0.48</td></tr><tr><td rowspan="1" colspan="1">
                    <italic><tp:taxon-name>
                        <tp:taxon-name-part taxon-name-part-type="genus" reg="Megophrys">M.</tp:taxon-name-part>
                        <tp:taxon-name-part taxon-name-part-type="species" reg="obesa">obesa</tp:taxon-name-part>
                      </tp:taxon-name></italic>
                  </td><td rowspan="1" colspan="1">35.6 (1)</td><td rowspan="1" colspan="1">37.5–41.2 (6)</td><td rowspan="1" colspan="1">+</td><td rowspan="1" colspan="1">‒</td><td rowspan="1" colspan="1">‒</td><td rowspan="1" colspan="1">‒</td><td rowspan="1" colspan="1">+</td><td rowspan="1" colspan="1">0.51–0.66</td><td rowspan="1" colspan="1">0.41–0.47</td></tr><tr><td rowspan="1" colspan="1">
                    <italic><tp:taxon-name>
                        <tp:taxon-name-part taxon-name-part-type="genus" reg="Megophrys">M.</tp:taxon-name-part>
                        <tp:taxon-name-part taxon-name-part-type="species" reg="ombrophila">ombrophila</tp:taxon-name-part>
                      </tp:taxon-name></italic>
                  </td><td rowspan="1" colspan="1">27.4–34.5 (5)</td><td rowspan="1" colspan="1">32.8–35.0 (4)</td><td rowspan="1" colspan="1">+</td><td rowspan="1" colspan="1">‒</td><td rowspan="1" colspan="1">‒</td><td rowspan="1" colspan="1">‒</td><td rowspan="1" colspan="1">‒</td><td rowspan="1" colspan="1">0.52–0.69</td><td rowspan="1" colspan="1">0.32–0.41</td></tr><tr><td rowspan="1" colspan="1">
                    <italic><tp:taxon-name>
                        <tp:taxon-name-part taxon-name-part-type="genus" reg="Megophrys">M.</tp:taxon-name-part>
                        <tp:taxon-name-part taxon-name-part-type="species" reg="omeimontis">omeimontis</tp:taxon-name-part>
                      </tp:taxon-name></italic>
                  </td><td rowspan="1" colspan="1">56.0–59.5 (10)</td><td rowspan="1" colspan="1">68.0–72.5 (3)</td><td rowspan="1" colspan="1">+</td><td rowspan="1" colspan="1">+</td><td rowspan="1" colspan="1">+</td><td rowspan="1" colspan="1">+</td><td rowspan="1" colspan="1">+</td><td rowspan="1" colspan="1">/</td><td rowspan="1" colspan="1">0.52–0.56</td></tr><tr><td rowspan="1" colspan="1">
                    <italic><tp:taxon-name>
                        <tp:taxon-name-part taxon-name-part-type="genus" reg="Megophrys">M.</tp:taxon-name-part>
                        <tp:taxon-name-part taxon-name-part-type="species" reg="palpebralespinosa">palpebralespinosa</tp:taxon-name-part>
                      </tp:taxon-name></italic>
                  </td><td rowspan="1" colspan="1">36.2–38.0 (2)</td><td rowspan="1" colspan="1">/</td><td rowspan="1" colspan="1">++</td><td rowspan="1" colspan="1">+</td><td rowspan="1" colspan="1">‒</td><td rowspan="1" colspan="1">++</td><td rowspan="1" colspan="1">+++</td><td rowspan="1" colspan="1">/</td><td rowspan="1" colspan="1">0.55</td></tr><tr><td rowspan="1" colspan="1">
                    <italic><tp:taxon-name>
                        <tp:taxon-name-part taxon-name-part-type="genus" reg="Megophrys">M.</tp:taxon-name-part>
                        <tp:taxon-name-part taxon-name-part-type="species" reg="rubrimera">rubrimera</tp:taxon-name-part>
                      </tp:taxon-name></italic>
                  </td><td rowspan="1" colspan="1">26.7–30.5 (8)</td><td rowspan="1" colspan="1">/</td><td rowspan="1" colspan="1">+</td><td rowspan="1" colspan="1">+</td><td rowspan="1" colspan="1">+</td><td rowspan="1" colspan="1">+</td><td rowspan="1" colspan="1">‒</td><td rowspan="1" colspan="1">0.58–0.76</td><td rowspan="1" colspan="1">0.48–0.56</td></tr><tr><td rowspan="1" colspan="1">
                    <italic><tp:taxon-name>
                        <tp:taxon-name-part taxon-name-part-type="genus" reg="Megophrys">M.</tp:taxon-name-part>
                        <tp:taxon-name-part taxon-name-part-type="species" reg="sangzhiensis">sangzhiensis</tp:taxon-name-part>
                      </tp:taxon-name></italic>
                  </td><td rowspan="1" colspan="1">54.7 (1)</td><td rowspan="1" colspan="1">/</td><td rowspan="1" colspan="1">+</td><td rowspan="1" colspan="1">+</td><td rowspan="1" colspan="1">+</td><td rowspan="1" colspan="1">+</td><td rowspan="1" colspan="1">+</td><td rowspan="1" colspan="1">0.62</td><td rowspan="1" colspan="1">0.59</td></tr><tr><td rowspan="1" colspan="1">
                    <italic><tp:taxon-name>
                        <tp:taxon-name-part taxon-name-part-type="genus" reg="Megophrys">M.</tp:taxon-name-part>
                        <tp:taxon-name-part taxon-name-part-type="species" reg="shuichengensis">shuichengensis</tp:taxon-name-part>
                      </tp:taxon-name></italic>
                  </td><td rowspan="1" colspan="1">102.0–118.3 (7)</td><td rowspan="1" colspan="1">99.8–115.6 (6)</td><td rowspan="1" colspan="1">++</td><td rowspan="1" colspan="1">‒</td><td rowspan="1" colspan="1">+</td><td rowspan="1" colspan="1">++</td><td rowspan="1" colspan="1">+++</td><td rowspan="1" colspan="1">0.67</td><td rowspan="1" colspan="1">0.43–0.47</td></tr><tr><td rowspan="1" colspan="1">
                    <italic><tp:taxon-name>
                        <tp:taxon-name-part taxon-name-part-type="genus" reg="Megophrys">M.</tp:taxon-name-part>
                        <tp:taxon-name-part taxon-name-part-type="species" reg="spinata">spinata</tp:taxon-name-part>
                      </tp:taxon-name></italic>
                  </td><td rowspan="1" colspan="1">47.2–54.4 (18)</td><td rowspan="1" colspan="1">54.0–55.0 (2)</td><td rowspan="1" colspan="1">‒</td><td rowspan="1" colspan="1">‒</td><td rowspan="1" colspan="1">+</td><td rowspan="1" colspan="1">++</td><td rowspan="1" colspan="1">+++</td><td rowspan="1" colspan="1">0.43</td><td rowspan="1" colspan="1">0.56–0.58</td></tr><tr><td rowspan="1" colspan="1">
                    <italic><tp:taxon-name>
                        <tp:taxon-name-part taxon-name-part-type="genus" reg="Megophrys">M.</tp:taxon-name-part>
                        <tp:taxon-name-part taxon-name-part-type="species" reg="tuberogranulatus">tuberogranulatus</tp:taxon-name-part>
                      </tp:taxon-name></italic>
                  </td><td rowspan="1" colspan="1">33.2–39.6 (9)</td><td rowspan="1" colspan="1">50.5 (1)</td><td rowspan="1" colspan="1">+ or ‒</td><td rowspan="1" colspan="1">‒</td><td rowspan="1" colspan="1">‒</td><td rowspan="1" colspan="1">‒</td><td rowspan="1" colspan="1">+</td><td rowspan="1" colspan="1">0.50</td><td rowspan="1" colspan="1">0.45–0.51</td></tr><tr><td rowspan="1" colspan="1">
                    <italic><tp:taxon-name>
                        <tp:taxon-name-part taxon-name-part-type="genus" reg="Megophrys">M.</tp:taxon-name-part>
                        <tp:taxon-name-part taxon-name-part-type="species" reg="wuliangshanensis">wuliangshanensis</tp:taxon-name-part>
                      </tp:taxon-name></italic>
                  </td><td rowspan="1" colspan="1">27.3–31.6 (10)</td><td rowspan="1" colspan="1">41.0–41.5 (2)</td><td rowspan="1" colspan="1">‒</td><td rowspan="1" colspan="1">‒</td><td rowspan="1" colspan="1">+ or ‒</td><td rowspan="1" colspan="1">‒</td><td rowspan="1" colspan="1">‒</td><td rowspan="1" colspan="1">0.50</td><td rowspan="1" colspan="1">0.50–0.51</td></tr><tr><td rowspan="1" colspan="1">
                    <italic><tp:taxon-name>
                        <tp:taxon-name-part taxon-name-part-type="genus" reg="Megophrys">M.</tp:taxon-name-part>
                        <tp:taxon-name-part taxon-name-part-type="species" reg="wushanensis">wushanensis</tp:taxon-name-part>
                      </tp:taxon-name></italic>
                  </td><td rowspan="1" colspan="1">30.4–35.5 (10)</td><td rowspan="1" colspan="1">38.4 (1)</td><td rowspan="1" colspan="1">‒</td><td rowspan="1" colspan="1">‒</td><td rowspan="1" colspan="1">‒</td><td rowspan="1" colspan="1">‒ (in female), ++ (in male)</td><td rowspan="1" colspan="1">+</td><td rowspan="1" colspan="1">0.50</td><td rowspan="1" colspan="1">0.47–0.48</td></tr></tbody></table><table-wrap-foot><fn><p><sup>1</sup> long point (+++); slightly large (++), small (+), absent or indistinct (‒); <sup>2</sup> present (+), or absent (‒); <sup>3</sup> notched (++), feebly notched (+), or not notched (‒); <sup>4</sup> wide (++), narrow (+), lacking (‒); <sup>5</sup> at least one-fourth webbed (+++), at most one-fourth webbed (++), with rudimentary webbing (+), or without webbing (‒).</p></fn></table-wrap-foot></table-wrap></tp:treatment-sec><ref-list><ref id="B41"><mixed-citation xmlns:xlink="http://www.w3.org/1999/xlink" xlink:type="simple"><person-group><name name-style="western"><surname>Yang</surname><given-names>JH</given-names></name><name name-style="western"><surname>Wang</surname><given-names>J</given-names></name><name name-style="western"><surname>Wang</surname><given-names>YY</given-names></name></person-group> (<year>2018</year>) <article-title>A new species of the genus <italic><tp:taxon-name><tp:taxon-name-part taxon-name-part-type="genus">Megophrys</tp:taxon-name-part></tp:taxon-name></italic> (<tp:taxon-name><tp:taxon-name-part taxon-name-part-type="order">Anura</tp:taxon-name-part></tp:taxon-name>: <tp:taxon-name><tp:taxon-name-part taxon-name-part-type="family">Megophryidae</tp:taxon-name-part></tp:taxon-name>) from Yunnan Province, China.</article-title><source>Zootaxa</source><volume>4413</volume>(<issue>2</issue>): <fpage>325</fpage>–<lpage>338</lpage>. <ext-link xlink:type="simple" ext-link-type="doi" xlink:href="10.11646/zootaxa.4413.2.5">https://doi.org/10.11646/zootaxa.4413.2.5</ext-link></mixed-citation></ref></ref-list></tp:taxon-treatment>
